# Supplementary material for: Comprehensive Analysis of HOX Family Members as Novel Diagnostic and Prognostic Markers for Hepatocellular Carcinoma
Source: J Oncol. 2022 Feb 23;2022:5758601. doi: 10.1155/2022/5758601 (PMC8890896; doi:10.1155/2022/5758601)
Supplement: Supplementary Materials — Figure S1: genomic organization of human HOX genes. Figure S2: Pearson's correlation between the methylation and expression of HOX genes in TCGA-LIHC. Table S1: results of differential expression analysis of HOX genes. Table S2: results of the GO analysis. Table S3: results of the KEGG analysis. Table S4: Pearson's correlation between HOX genes expression and IC50 of anticancer drugs in NCI-60 cell lines. [file 5758601.f1.zip › Supplementary Materials/Table S1 Results of differential expression analysis of HOX genes.xls]

## Sheet: Sheet1
Table S1 Results of differential expression analysis of HOX genes
gene	logFC_TCGA	pValue_TCGA	logFC_ICGC	pValue_ICGC
HOXA1	0.46361	0.495215	0.0988787	0.0138981
HOXA2	1.0767	0.0434218	0.341465	0.146849
HOXA3	3.37755	3.81e-11	2.67251	3.19e-24
HOXA4	0.450305	0.787377	0.586	0.0016067
HOXA5	1.53933	0.0299578	1.28886	0.000897279
HOXA6	5.19636	5.28e-07	2.60972	2.28e-09
HOXA7	2.89732	4.92e-05	1.94826	9.51e-07
HOXA9	3.07794	1.58e-09	1.68953	3.87e-12
HOXA10	6.39605	1.5e-17	4.5646	2.95e-35
HOXA11	6.61497	3.98e-11	4.57279	1.26e-28
HOXA13	7.5291	5.68e-21	4.97341	1.39e-54
HOXB1	2.47188	0.118532	2.6958	0.0111708
HOXB2	0.650171	0.00352569	0.278065	0.62956
HOXB3	1.18955	0.000937965	0.363897	0.863332
HOXB4	0.389569	0.946607	-0.0512693	0.00344671
HOXB5	0.872957	0.00401223	0.684242	0.558624
HOXB6	0.834617	0.86873	0.705253	0.0238238
HOXB7	2.38515	3.55e-09	1.37739	0.00156442
HOXB8	4.24872	7.45e-11	2.40234	7.64e-12
HOXB9	3.80763	1.29e-10	2.96786	3.8e-07
HOXB13	6.67015	3.68e-07	5.22045	1.68e-16
HOXC4	2.60834	3.44e-06	0.951463	0.020172
HOXC5	4.49106	0.000708777	3.38167	2.63e-18
HOXC6	5.4948	1.94e-10	3.74968	3.86e-20
HOXC8	4.54303	0.000130835	4.05444	3.87e-16
HOXC9	6.63675	3.78e-11	4.3365	5.34e-26
HOXC10	5.59919	0.00120765	5.4443	1.11e-08
HOXC11	5.23567	0.000779578	6.04271	7.39e-08
HOXC12	3.56316	0.0154482	1.24075	0.367203
HOXC13	5.94655	6.88e-06	4.75989	4.23e-13
HOXD1	6.82152	1.21e-14	3.57698	1.24e-29
HOXD3	4.54643	1.32e-18	2.64164	1.25e-28
HOXD4	6.2	4.29e-17	3.06629	1.24e-31
HOXD8	3.67089	6.75e-21	1.64722	8.05e-18
HOXD9	5.19912	2.81e-21	2.80901	6.35e-20
HOXD10	4.98307	1.49e-12	3.04264	1.61e-13
HOXD11	4.27012	0.00755414	5.01775	3.6e-09
HOXD12	3.76678	0.0431736	Inf	0.000538749
HOXD13	2.69254	0.000267938	8.34284	3.68e-11
