# Supplementary material for: Comprehensive Analysis of HOX Family Members as Novel Diagnostic and Prognostic Markers for Hepatocellular Carcinoma
Source: J Oncol. 2022 Feb 23;2022:5758601. doi: 10.1155/2022/5758601 (PMC8890896; doi:10.1155/2022/5758601)
Supplement: Supplementary Materials — Figure S1: genomic organization of human HOX genes. Figure S2: Pearson's correlation between the methylation and expression of HOX genes in TCGA-LIHC. Table S1: results of differential expression analysis of HOX genes. Table S2: results of the GO analysis. Table S3: results of the KEGG analysis. Table S4: Pearson's correlation between HOX genes expression and IC50 of anticancer drugs in NCI-60 cell lines. [file 5758601.f1.zip › Supplementary Materials/Table S2 Results of the GO analysis.xls]

## Sheet: Sheet1
Table S2 Results of the GO analysis
ONTOLOGY	ID	Description	GeneRatio	BgRatio	pvalue	p.adjust	qvalue	Count
BP	GO:0140014	mitotic nuclear division	27/142	264/18670	6.07e-23	1.57e-19	1.22e-19	27
BP	GO:0000280	nuclear division	30/142	407/18670	2.73e-21	3.53e-18	2.74e-18	30
BP	GO:0048285	organelle fission	30/142	449/18670	4.5e-20	3.88e-17	3.01e-17	30
BP	GO:0000070	mitotic sister chromatid segregation	20/142	151/18670	1.92e-19	1.24e-16	9.64e-17	20
BP	GO:0000819	sister chromatid segregation	21/142	189/18670	9.44e-19	4.88e-16	3.79e-16	21
BP	GO:0007059	chromosome segregation	25/142	321/18670	2.15e-18	9.27e-16	7.2e-16	25
BP	GO:0098813	nuclear chromosome segregation	22/142	262/18670	5.71e-17	2.11e-14	1.64e-14	22
BP	GO:0007051	spindle organization	17/142	170/18670	1.36e-14	4.4e-12	3.42e-12	17
BP	GO:0007052	mitotic spindle organization	14/142	106/18670	6.57e-14	1.81e-11	1.41e-11	14
BP	GO:1902850	microtubule cytoskeleton organization involved in mitosis	15/142	131/18670	7e-14	1.81e-11	1.41e-11	15
BP	GO:1901990	regulation of mitotic cell cycle phase transition	23/142	444/18670	3.53e-13	7.97e-11	6.19e-11	23
BP	GO:0090307	mitotic spindle assembly	11/142	56/18670	3.7e-13	7.97e-11	6.19e-11	11
BP	GO:0051983	regulation of chromosome segregation	13/142	103/18670	9.74e-13	1.94e-10	1.51e-10	13
BP	GO:1901987	regulation of cell cycle phase transition	23/142	480/18670	1.77e-12	3.27e-10	2.54e-10	23
BP	GO:0006403	RNA localization	17/142	230/18670	1.97e-12	3.4e-10	2.65e-10	17
BP	GO:0043044	ATP-dependent chromatin remodeling	12/142	88/18670	2.93e-12	3.8e-10	2.96e-10	12
BP	GO:0007094	mitotic spindle assembly checkpoint	9/142	34/18670	2.94e-12	3.8e-10	2.96e-10	9
BP	GO:0031577	spindle checkpoint	9/142	34/18670	2.94e-12	3.8e-10	2.96e-10	9
BP	GO:0071173	spindle assembly checkpoint	9/142	34/18670	2.94e-12	3.8e-10	2.96e-10	9
BP	GO:0071174	mitotic spindle checkpoint	9/142	34/18670	2.94e-12	3.8e-10	2.96e-10	9
BP	GO:0045841	negative regulation of mitotic metaphase/anaphase transition	9/142	36/18670	5.21e-12	6.42e-10	4.99e-10	9
BP	GO:1902100	negative regulation of metaphase/anaphase transition of cell cycle	9/142	37/18670	6.84e-12	8.05e-10	6.25e-10	9
BP	GO:2000816	negative regulation of mitotic sister chromatid separation	9/142	39/18670	1.15e-11	1.29e-09	1.01e-09	9
BP	GO:1905819	negative regulation of chromosome separation	9/142	40/18670	1.48e-11	1.59e-09	1.24e-09	9
BP	GO:0033048	negative regulation of mitotic sister chromatid segregation	9/142	42/18670	2.38e-11	2.46e-09	1.91e-09	9
BP	GO:0051225	spindle assembly	12/142	108/18670	3.5e-11	3.48e-09	2.7e-09	12
BP	GO:0033046	negative regulation of sister chromatid segregation	9/142	44/18670	3.73e-11	3.57e-09	2.78e-09	9
BP	GO:0051985	negative regulation of chromosome segregation	9/142	45/18670	4.63e-11	4.28e-09	3.32e-09	9
BP	GO:0002478	antigen processing and presentation of exogenous peptide antigen	14/142	175/18670	6.77e-11	6.04e-09	4.69e-09	14
BP	GO:0019884	antigen processing and presentation of exogenous antigen	14/142	182/18670	1.15e-10	9.87e-09	7.67e-09	14
BP	GO:0033044	regulation of chromosome organization	18/142	342/18670	1.23e-10	1.03e-08	7.98e-09	18
BP	GO:0030071	regulation of mitotic metaphase/anaphase transition	9/142	51/18670	1.53e-10	1.24e-08	9.61e-09	9
BP	GO:0045839	negative regulation of mitotic nuclear division	9/142	52/18670	1.84e-10	1.43e-08	1.11e-08	9
BP	GO:0048002	antigen processing and presentation of peptide antigen	14/142	189/18670	1.89e-10	1.43e-08	1.11e-08	14
BP	GO:0019882	antigen processing and presentation	15/142	226/18670	1.94e-10	1.43e-08	1.11e-08	15
BP	GO:0019886	antigen processing and presentation of exogenous peptide antigen via MHC class II	11/142	98/18670	2.12e-10	1.52e-08	1.18e-08	11
BP	GO:1902099	regulation of metaphase/anaphase transition of cell cycle	9/142	53/18670	2.2e-10	1.54e-08	1.19e-08	9
BP	GO:0007091	metaphase/anaphase transition of mitotic cell cycle	9/142	54/18670	2.62e-10	1.79e-08	1.39e-08	9
BP	GO:0002495	antigen processing and presentation of peptide antigen via MHC class II	11/142	101/18670	2.95e-10	1.96e-08	1.52e-08	11
BP	GO:0002504	antigen processing and presentation of peptide or polysaccharide antigen via MHC class II	11/142	102/18670	3.29e-10	2.13e-08	1.65e-08	11
BP	GO:0044784	metaphase/anaphase transition of cell cycle	9/142	56/18670	3.69e-10	2.31e-08	1.8e-08	9
BP	GO:0007088	regulation of mitotic nuclear division	13/142	164/18670	3.75e-10	2.31e-08	1.8e-08	13
BP	GO:0010965	regulation of mitotic sister chromatid separation	9/142	57/18670	4.35e-10	2.62e-08	2.03e-08	9
BP	GO:0033045	regulation of sister chromatid segregation	10/142	80/18670	4.92e-10	2.89e-08	2.25e-08	10
BP	GO:0031145	anaphase-promoting complex-dependent catabolic process	10/142	81/18670	5.58e-10	3.21e-08	2.49e-08	10
BP	GO:0051306	mitotic sister chromatid separation	9/142	60/18670	7.02e-10	3.86e-08	3e-08	9
BP	GO:0051784	negative regulation of nuclear division	9/142	60/18670	7.02e-10	3.86e-08	3e-08	9
BP	GO:0006406	mRNA export from nucleus	11/142	111/18670	8.24e-10	4.35e-08	3.38e-08	11
BP	GO:0071427	mRNA-containing ribonucleoprotein complex export from nucleus	11/142	111/18670	8.24e-10	4.35e-08	3.38e-08	11
BP	GO:1905818	regulation of chromosome separation	9/142	62/18670	9.5e-10	4.92e-08	3.82e-08	9
BP	GO:0000075	cell cycle checkpoint	14/142	216/18670	1.1e-09	5.57e-08	4.33e-08	14
BP	GO:0051783	regulation of nuclear division	13/142	188/18670	2.02e-09	1.01e-07	7.82e-08	13
BP	GO:0033047	regulation of mitotic sister chromatid segregation	9/142	68/18670	2.22e-09	1.08e-07	8.42e-08	9
BP	GO:0010389	regulation of G2/M transition of mitotic cell cycle	13/142	196/18670	3.36e-09	1.61e-07	1.25e-07	13
BP	GO:0071426	ribonucleoprotein complex export from nucleus	11/142	127/18670	3.49e-09	1.64e-07	1.28e-07	11
BP	GO:0008608	attachment of spindle microtubules to kinetochore	7/142	32/18670	3.64e-09	1.68e-07	1.31e-07	7
BP	GO:0071166	ribonucleoprotein complex localization	11/142	128/18670	3.8e-09	1.72e-07	1.34e-07	11
BP	GO:0061640	cytoskeleton-dependent cytokinesis	10/142	100/18670	4.55e-09	2.03e-07	1.58e-07	10
BP	GO:0007093	mitotic cell cycle checkpoint	12/142	165/18670	4.9e-09	2.15e-07	1.67e-07	12
BP	GO:0043312	neutrophil degranulation	19/142	485/18670	5.07e-09	2.19e-07	1.7e-07	19
BP	GO:0002283	neutrophil activation involved in immune response	19/142	488/18670	5.61e-09	2.38e-07	1.85e-07	19
BP	GO:0000086	G2/M transition of mitotic cell cycle	14/142	247/18670	6.21e-09	2.59e-07	2.01e-07	14
BP	GO:0006405	RNA export from nucleus	11/142	135/18670	6.67e-09	2.74e-07	2.13e-07	11
BP	GO:0042119	neutrophil activation	19/142	498/18670	7.79e-09	3.15e-07	2.45e-07	19
BP	GO:0002446	neutrophil mediated immunity	19/142	499/18670	8.05e-09	3.2e-07	2.49e-07	19
BP	GO:0034724	DNA replication-independent nucleosome organization	8/142	55/18670	8.27e-09	3.24e-07	2.52e-07	8
BP	GO:1902749	regulation of cell cycle G2/M phase transition	13/142	213/18670	9.18e-09	3.54e-07	2.75e-07	13
BP	GO:0034508	centromere complex assembly	8/142	56/18670	9.59e-09	3.65e-07	2.83e-07	8
BP	GO:0034502	protein localization to chromosome	9/142	82/18670	1.21e-08	4.52e-07	3.52e-07	9
BP	GO:0006338	chromatin remodeling	12/142	182/18670	1.48e-08	5.47e-07	4.25e-07	12
BP	GO:0044839	cell cycle G2/M phase transition	14/142	266/18670	1.59e-08	5.81e-07	4.51e-07	14
BP	GO:0051028	mRNA transport	11/142	152/18670	2.31e-08	8.31e-07	6.46e-07	11
BP	GO:0051304	chromosome separation	9/142	90/18670	2.76e-08	9.79e-07	7.61e-07	9
BP	GO:0050657	nucleic acid transport	12/142	193/18670	2.85e-08	9.83e-07	7.64e-07	12
BP	GO:0050658	RNA transport	12/142	193/18670	2.85e-08	9.83e-07	7.64e-07	12
BP	GO:0031503	protein-containing complex localization	14/142	281/18670	3.18e-08	1.08e-06	8.4e-07	14
BP	GO:0051236	establishment of RNA localization	12/142	196/18670	3.38e-08	1.14e-06	8.83e-07	12
BP	GO:0034080	CENP-A containing nucleosome assembly	7/142	44/18670	3.84e-08	1.26e-06	9.78e-07	7
BP	GO:0061641	CENP-A containing chromatin organization	7/142	44/18670	3.84e-08	1.26e-06	9.78e-07	7
BP	GO:0015931	nucleobase-containing compound transport	13/142	241/18670	3.99e-08	1.29e-06	1e-06	13
BP	GO:1901991	negative regulation of mitotic cell cycle phase transition	13/142	248/18670	5.58e-08	1.78e-06	1.39e-06	13
BP	GO:0031055	chromatin remodeling at centromere	7/142	48/18670	7.2e-08	2.27e-06	1.76e-06	7
BP	GO:0000281	mitotic cytokinesis	8/142	73/18670	8.14e-08	2.54e-06	1.97e-06	8
BP	GO:0051303	establishment of chromosome localization	8/142	75/18670	1.01e-07	3.1e-06	2.41e-06	8
BP	GO:0010948	negative regulation of cell cycle process	15/142	361/18670	1.09e-07	3.33e-06	2.59e-06	15
BP	GO:0050000	chromosome localization	8/142	76/18670	1.12e-07	3.37e-06	2.62e-06	8
BP	GO:0006611	protein export from nucleus	11/142	179/18670	1.24e-07	3.69e-06	2.87e-06	11
BP	GO:1901988	negative regulation of cell cycle phase transition	13/142	267/18670	1.32e-07	3.88e-06	3.01e-06	13
BP	GO:0006336	DNA replication-independent nucleosome assembly	7/142	54/18670	1.67e-07	4.84e-06	3.76e-06	7
BP	GO:2001251	negative regulation of chromosome organization	10/142	146/18670	1.73e-07	4.97e-06	3.86e-06	10
BP	GO:0071103	DNA conformation change	14/142	327/18670	2.07e-07	5.87e-06	4.57e-06	14
BP	GO:0051310	metaphase plate congression	7/142	57/18670	2.44e-07	6.82e-06	5.3e-06	7
BP	GO:0090670	RNA localization to Cajal body	5/142	19/18670	2.53e-07	6.82e-06	5.3e-06	5
BP	GO:0090671	telomerase RNA localization to Cajal body	5/142	19/18670	2.53e-07	6.82e-06	5.3e-06	5
BP	GO:0090672	telomerase RNA localization	5/142	19/18670	2.53e-07	6.82e-06	5.3e-06	5
BP	GO:0090685	RNA localization to nucleus	5/142	19/18670	2.53e-07	6.82e-06	5.3e-06	5
BP	GO:0051168	nuclear export	11/142	194/18670	2.8e-07	7.47e-06	5.8e-06	11
BP	GO:0045930	negative regulation of mitotic cell cycle	14/142	338/18670	3.09e-07	8.15e-06	6.33e-06	14
BP	GO:0043486	histone exchange	7/142	60/18670	3.5e-07	9.14e-06	7.11e-06	7
BP	GO:0006913	nucleocytoplasmic transport	14/142	343/18670	3.69e-07	9.54e-06	7.41e-06	14
BP	GO:0051169	nuclear transport	14/142	346/18670	4.1e-07	1.05e-05	8.15e-06	14
BP	GO:0051383	kinetochore organization	5/142	21/18670	4.38e-07	1.11e-05	8.62e-06	5
BP	GO:0000723	telomere maintenance	10/142	162/18670	4.55e-07	1.13e-05	8.78e-06	10
BP	GO:0051321	meiotic cell cycle	12/142	249/18670	4.57e-07	1.13e-05	8.78e-06	12
BP	GO:0060333	interferon-gamma-mediated signaling pathway	8/142	91/18670	4.59e-07	1.13e-05	8.78e-06	8
BP	GO:0006323	DNA packaging	11/142	210/18670	6.18e-07	1.51e-05	1.17e-05	11
BP	GO:0051231	spindle elongation	4/142	10/18670	6.5e-07	1.51e-05	1.18e-05	4
BP	GO:0051255	spindle midzone assembly	4/142	10/18670	6.5e-07	1.51e-05	1.18e-05	4
BP	GO:1903405	protein localization to nuclear body	4/142	10/18670	6.5e-07	1.51e-05	1.18e-05	4
BP	GO:1904851	positive regulation of establishment of protein localization to telomere	4/142	10/18670	6.5e-07	1.51e-05	1.18e-05	4
BP	GO:1904867	protein localization to Cajal body	4/142	10/18670	6.5e-07	1.51e-05	1.18e-05	4
BP	GO:0006997	nucleus organization	9/142	130/18670	6.66e-07	1.54e-05	1.2e-05	9
BP	GO:0000910	cytokinesis	10/142	171/18670	7.49e-07	1.71e-05	1.33e-05	10
BP	GO:0034504	protein localization to nucleus	12/142	262/18670	7.85e-07	1.78e-05	1.38e-05	12
BP	GO:0140013	meiotic nuclear division	10/142	172/18670	7.9e-07	1.78e-05	1.38e-05	10
BP	GO:0031124	mRNA 3'-end processing	8/142	98/18670	8.12e-07	1.81e-05	1.41e-05	8
BP	GO:0032200	telomere organization	10/142	175/18670	9.26e-07	2.05e-05	1.59e-05	10
BP	GO:0072331	signal transduction by p53 class mediator	12/142	267/18670	9.58e-07	2.1e-05	1.63e-05	12
BP	GO:0007080	mitotic metaphase plate congression	6/142	44/18670	9.69e-07	2.11e-05	1.64e-05	6
BP	GO:0070203	regulation of establishment of protein localization to telomere	4/142	11/18670	1.02e-06	2.19e-05	1.7e-05	4
BP	GO:0002433	immune response-regulating cell surface receptor signaling pathway involved in phagocytosis	9/142	139/18670	1.17e-06	2.48e-05	1.93e-05	9
BP	GO:0038096	Fc-gamma receptor signaling pathway involved in phagocytosis	9/142	139/18670	1.17e-06	2.48e-05	1.93e-05	9
BP	GO:0038094	Fc-gamma receptor signaling pathway	9/142	142/18670	1.4e-06	2.94e-05	2.29e-05	9
BP	GO:0007077	mitotic nuclear envelope disassembly	4/142	12/18670	1.51e-06	3.06e-05	2.38e-05	4
BP	GO:0070202	regulation of establishment of protein localization to chromosome	4/142	12/18670	1.51e-06	3.06e-05	2.38e-05	4
BP	GO:1904668	positive regulation of ubiquitin protein ligase activity	4/142	12/18670	1.51e-06	3.06e-05	2.38e-05	4
BP	GO:1904816	positive regulation of protein localization to chromosome, telomeric region	4/142	12/18670	1.51e-06	3.06e-05	2.38e-05	4
BP	GO:1990173	protein localization to nucleoplasm	4/142	12/18670	1.51e-06	3.06e-05	2.38e-05	4
BP	GO:0051653	spindle localization	6/142	48/18670	1.64e-06	3.29e-05	2.56e-05	6
BP	GO:0002431	Fc receptor mediated stimulatory signaling pathway	9/142	145/18670	1.67e-06	3.31e-05	2.58e-05	9
BP	GO:1903046	meiotic cell cycle process	10/142	188/18670	1.78e-06	3.51e-05	2.72e-05	10
BP	GO:0006333	chromatin assembly or disassembly	10/142	191/18670	2.05e-06	4.01e-05	3.12e-05	10
BP	GO:0071824	protein-DNA complex subunit organization	12/142	288/18670	2.11e-06	4.11e-05	3.19e-05	12
BP	GO:0032206	positive regulation of telomere maintenance	6/142	51/18670	2.37e-06	4.56e-05	3.54e-05	6
BP	GO:0038093	Fc receptor signaling pathway	11/142	241/18670	2.38e-06	4.56e-05	3.54e-05	11
BP	GO:0071897	DNA biosynthetic process	10/142	196/18670	2.58e-06	4.91e-05	3.82e-05	10
BP	GO:1904814	regulation of protein localization to chromosome, telomeric region	4/142	14/18670	3.03e-06	5.71e-05	4.44e-05	4
BP	GO:0065004	protein-DNA complex assembly	11/142	248/18670	3.14e-06	5.88e-05	4.57e-05	11
BP	GO:1904874	positive regulation of telomerase RNA localization to Cajal body	4/142	15/18670	4.1e-06	7.63e-05	5.93e-05	4
BP	GO:0030397	membrane disassembly	4/142	16/18670	5.44e-06	9.9e-05	7.69e-05	4
BP	GO:0051081	nuclear envelope disassembly	4/142	16/18670	5.44e-06	9.9e-05	7.69e-05	4
BP	GO:0070200	establishment of protein localization to telomere	4/142	16/18670	5.44e-06	9.9e-05	7.69e-05	4
BP	GO:0032212	positive regulation of telomere maintenance via telomerase	5/142	34/18670	5.53e-06	9.99e-05	7.76e-05	5
BP	GO:2001252	positive regulation of chromosome organization	9/142	174/18670	7.45e-06	0.000133819	0.000103985	9
BP	GO:0097711	ciliary basal body-plasma membrane docking	7/142	95/18670	8.03e-06	0.000143165	0.000111248	7
BP	GO:1904358	positive regulation of telomere maintenance via telomere lengthening	5/142	37/18670	8.5e-06	0.000150525	0.000116967	5
BP	GO:1904872	regulation of telomerase RNA localization to Cajal body	4/142	18/18670	9.03e-06	0.000158937	0.000123504	4
BP	GO:0097064	ncRNA export from nucleus	5/142	38/18670	9.73e-06	0.000167805	0.000130394	5
BP	GO:0016570	histone modification	14/142	454/18670	9.74e-06	0.000167805	0.000130394	14
BP	GO:0071346	cellular response to interferon-gamma	9/142	180/18670	9.8e-06	0.000167805	0.000130394	9
BP	GO:1901796	regulation of signal transduction by p53 class mediator	9/142	180/18670	9.8e-06	0.000167805	0.000130394	9
BP	GO:0010639	negative regulation of organelle organization	13/142	395/18670	1.03e-05	0.000175882	0.000136671	13
BP	GO:0051258	protein polymerization	11/142	283/18670	1.1e-05	0.000186062	0.000144581	11
BP	GO:0032506	cytokinetic process	5/142	39/18670	1.11e-05	0.000186205	0.000144692	5
BP	GO:0034728	nucleosome organization	9/142	184/18670	1.17e-05	0.000195063	0.000151575	9
BP	GO:2000573	positive regulation of DNA biosynthetic process	6/142	67/18670	1.19e-05	0.0001967	0.000152848	6
BP	GO:0006334	nucleosome assembly	8/142	145/18670	1.52e-05	0.000250437	0.000194604	8
BP	GO:0007004	telomere maintenance via telomerase	6/142	70/18670	1.53e-05	0.000250437	0.000194604	6
BP	GO:0002429	immune response-activating cell surface receptor signaling pathway	14/142	473/18670	1.54e-05	0.000250823	0.000194904	14
BP	GO:0016569	covalent chromatin modification	14/142	474/18670	1.58e-05	0.000255186	0.000198294	14
BP	GO:0071459	protein localization to chromosome, centromeric region	4/142	21/18670	1.74e-05	0.00027884	0.000216675	4
BP	GO:0090068	positive regulation of cell cycle process	11/142	298/18670	1.78e-05	0.000284375	0.000220976	11
BP	GO:2000278	regulation of DNA biosynthetic process	7/142	108/18670	1.87e-05	0.000296039	0.00023004	7
BP	GO:0031123	RNA 3'-end processing	8/142	150/18670	1.95e-05	0.000303748	0.00023603	8
BP	GO:0044766	multi-organism transport	6/142	73/18670	1.95e-05	0.000303748	0.00023603	6
BP	GO:1902579	multi-organism localization	6/142	73/18670	1.95e-05	0.000303748	0.00023603	6
BP	GO:1900182	positive regulation of protein localization to nucleus	6/142	74/18670	2.11e-05	0.000324679	0.000252295	6
BP	GO:1904666	regulation of ubiquitin protein ligase activity	4/142	22/18670	2.11e-05	0.000324679	0.000252295	4
BP	GO:0034341	response to interferon-gamma	9/142	199/18670	2.18e-05	0.000334041	0.000259569	9
BP	GO:0006278	RNA-dependent DNA biosynthetic process	6/142	77/18670	2.65e-05	0.000402939	0.000313108	6
BP	GO:0032204	regulation of telomere maintenance	6/142	81/18670	3.54e-05	0.000534846	0.000415607	6
BP	GO:0070199	establishment of protein localization to chromosome	4/142	25/18670	3.58e-05	0.000538782	0.000418665	4
BP	GO:0010833	telomere maintenance via telomere lengthening	6/142	82/18670	3.79e-05	0.000566861	0.000440484	6
BP	GO:0031497	chromatin assembly	8/142	165/18670	3.86e-05	0.000573991	0.000446025	8
BP	GO:0045787	positive regulation of cell cycle	12/142	389/18670	4.31e-05	0.000637258	0.000495187	12
BP	GO:0006998	nuclear envelope organization	5/142	52/18670	4.62e-05	0.000679372	0.000527912	5
BP	GO:0006890	retrograde vesicle-mediated transport, Golgi to ER	6/142	86/18670	4.97e-05	0.000721553	0.000560689	6
BP	GO:0048013	ephrin receptor signaling pathway	6/142	86/18670	4.97e-05	0.000721553	0.000560689	6
BP	GO:0032210	regulation of telomere maintenance via telomerase	5/142	54/18670	5.56e-05	0.000802981	0.000623963	5
BP	GO:0070198	protein localization to chromosome, telomeric region	4/142	28/18670	5.7e-05	0.000818671	0.000636155	4
BP	GO:0032465	regulation of cytokinesis	6/142	89/18670	6.03e-05	0.00086084	0.000668923	6
BP	GO:0045132	meiotic chromosome segregation	6/142	90/18670	6.42e-05	0.000911575	0.000708347	6
BP	GO:0000132	establishment of mitotic spindle orientation	4/142	29/18670	6.57e-05	0.000928593	0.000721571	4
BP	GO:0042770	signal transduction in response to DNA damage	7/142	133/18670	7.11e-05	0.000999378	0.000776576	7
BP	GO:0075733	intracellular transport of virus	5/142	57/18670	7.23e-05	0.00101002	0.000784844	5
BP	GO:0010498	proteasomal protein catabolic process	13/142	477/18670	7.31e-05	0.00101687	0.000790167	13
BP	GO:0070979	protein K11-linked ubiquitination	4/142	30/18670	7.54e-05	0.00104236	0.000809979	4
BP	GO:0030041	actin filament polymerization	8/142	182/18670	7.72e-05	0.00106202	0.00082525	8
BP	GO:0043161	proteasome-mediated ubiquitin-dependent protein catabolic process	12/142	419/18670	8.77e-05	0.00120029	0.000932696	12
BP	GO:0051988	regulation of attachment of spindle microtubules to kinetochore	3/142	12/18670	9.01e-05	0.00122662	0.000953154	3
BP	GO:0046794	transport of virus	5/142	60/18670	9.25e-05	0.00125294	0.00097361	5
BP	GO:1904356	regulation of telomere maintenance via telomere lengthening	5/142	62/18670	0.000108319	0.0014589	0.00113365	5
BP	GO:0030838	positive regulation of actin filament polymerization	6/142	99/18670	0.000109182	0.0014589	0.00113365	6
BP	GO:0051052	regulation of DNA metabolic process	12/142	429/18670	0.000109551	0.0014589	0.00113365	12
BP	GO:0040001	establishment of mitotic spindle localization	4/142	33/18670	0.000110574	0.0014589	0.00113365	4
BP	GO:0051443	positive regulation of ubiquitin-protein transferase activity	4/142	33/18670	0.000110574	0.0014589	0.00113365	4
BP	GO:0051315	attachment of mitotic spindle microtubules to kinetochore	3/142	13/18670	0.000116507	0.00152735	0.00118684	3
BP	GO:0007062	sister chromatid cohesion	5/142	63/18670	0.000116943	0.00152735	0.00118684	5
BP	GO:0006409	tRNA export from nucleus	4/142	34/18670	0.000124581	0.00161083	0.00125171	4
BP	GO:0071431	tRNA-containing ribonucleoprotein complex export from nucleus	4/142	34/18670	0.000124581	0.00161083	0.00125171	4
BP	GO:0000079	regulation of cyclin-dependent protein serine/threonine kinase activity	6/142	102/18670	0.000128782	0.00165687	0.00128749	6
BP	GO:0051294	establishment of spindle orientation	4/142	35/18670	0.000139829	0.00179009	0.001391	4
BP	GO:0045346	regulation of MHC class II biosynthetic process	3/142	14/18670	0.000147457	0.00187844	0.00145966	3
BP	GO:0051031	tRNA transport	4/142	36/18670	0.000156383	0.00197271	0.00153292	4
BP	GO:0051973	positive regulation of telomerase activity	4/142	36/18670	0.000156383	0.00197271	0.00153292	4
BP	GO:1904029	regulation of cyclin-dependent protein kinase activity	6/142	106/18670	0.000159149	0.00199786	0.00155246	6
BP	GO:0045342	MHC class II biosynthetic process	3/142	15/18670	0.000183295	0.00228986	0.00177936	3
BP	GO:1903829	positive regulation of cellular protein localization	10/142	324/18670	0.000189782	0.0023595	0.00183347	10
BP	GO:0016572	histone phosphorylation	4/142	38/18670	0.000193671	0.00239633	0.00186209	4
BP	GO:0008154	actin polymerization or depolymerization	8/142	209/18670	0.000200739	0.00247196	0.00192086	8
BP	GO:0007163	establishment or maintenance of cell polarity	8/142	210/18670	0.000207369	0.0025415	0.00197489	8
BP	GO:0051382	kinetochore assembly	3/142	16/18670	0.000224339	0.00273651	0.00212643	3
BP	GO:0072401	signal transduction involved in DNA integrity checkpoint	5/142	73/18670	0.000235156	0.00284165	0.00220813	5
BP	GO:0072422	signal transduction involved in DNA damage checkpoint	5/142	73/18670	0.000235156	0.00284165	0.00220813	5
BP	GO:0030833	regulation of actin filament polymerization	7/142	162/18670	0.000242637	0.00291842	0.00226778	7
BP	GO:0072395	signal transduction involved in cell cycle checkpoint	5/142	74/18670	0.000250668	0.00300105	0.00233199	5
BP	GO:0006260	DNA replication	9/142	274/18670	0.000252827	0.00301295	0.00234124	9
BP	GO:1900180	regulation of protein localization to nucleus	6/142	116/18670	0.000260169	0.00308622	0.00239818	6
BP	GO:0034501	protein localization to kinetochore	3/142	17/18670	0.000270897	0.00319881	0.00248567	3
BP	GO:0051302	regulation of cell division	7/142	168/18670	0.000302835	0.00355969	0.00276609	7
BP	GO:0140056	organelle localization by membrane tethering	7/142	169/18670	0.000313942	0.00366237	0.00284588	7
BP	GO:0051293	establishment of spindle localization	4/142	43/18670	0.000314403	0.00366237	0.00284588	4
BP	GO:0007018	microtubule-based movement	9/142	283/18670	0.000320653	0.00371843	0.00288944	9
BP	GO:1903578	regulation of ATP metabolic process	6/142	122/18670	0.00034148	0.00394226	0.00306337	6
BP	GO:0051054	positive regulation of DNA metabolic process	8/142	228/18670	0.000361037	0.00414952	0.00322442	8
BP	GO:0007098	centrosome cycle	6/142	124/18670	0.000372599	0.00426346	0.00331296	6
BP	GO:0006310	DNA recombination	9/142	292/18670	0.000402891	0.00458732	0.00356461	9
BP	GO:0097581	lamellipodium organization	5/142	82/18670	0.00040445	0.00458732	0.00356461	5
BP	GO:0022406	membrane docking	7/142	178/18670	0.000429371	0.00484871	0.00376773	7
BP	GO:0008064	regulation of actin polymerization or depolymerization	7/142	179/18670	0.000444049	0.00499265	0.00387959	7
BP	GO:0030832	regulation of actin filament length	7/142	180/18670	0.000459125	0.00513981	0.00399394	7
BP	GO:0051972	regulation of telomerase activity	4/142	48/18670	0.000481355	0.00536544	0.00416926	4
BP	GO:0048193	Golgi vesicle transport	10/142	368/18670	0.00052002	0.00575622	0.00447292	10
BP	GO:0060249	anatomical structure homeostasis	11/142	437/18670	0.000520864	0.00575622	0.00447292	11
BP	GO:0006909	phagocytosis	10/142	369/18670	0.000531089	0.00584424	0.00454132	10
BP	GO:0031023	microtubule organizing center organization	6/142	133/18670	0.000541102	0.00592919	0.00460733	6
BP	GO:0032273	positive regulation of protein polymerization	6/142	134/18670	0.000562971	0.00611799	0.00475403	6
BP	GO:0070534	protein K63-linked ubiquitination	4/142	50/18670	0.000563063	0.00611799	0.00475403	4
BP	GO:0001701	in utero embryonic development	10/142	373/18670	0.000577341	0.00624687	0.00485419	10
BP	GO:0050684	regulation of mRNA processing	6/142	137/18670	0.000632723	0.0068176	0.00529767	6
BP	GO:0051438	regulation of ubiquitin-protein transferase activity	4/142	52/18670	0.000654169	0.00701942	0.0054545	4
BP	GO:1900542	regulation of purine nucleotide metabolic process	6/142	142/18670	0.000763679	0.00816063	0.00634129	6
BP	GO:0033119	negative regulation of RNA splicing	3/142	24/18670	0.000775493	0.00825278	0.00641289	3
BP	GO:0070936	protein K48-linked ubiquitination	4/142	56/18670	0.00086691	0.00918783	0.00713948	4
BP	GO:0006140	regulation of nucleotide metabolic process	6/142	146/18670	0.000882774	0.00931777	0.00724045	6
BP	GO:0019058	viral life cycle	9/142	328/18670	0.000924436	0.00971786	0.00755135	9
BP	GO:0018205	peptidyl-lysine modification	10/142	397/18670	0.000930408	0.00974103	0.00756935	10
BP	GO:0007015	actin filament organization	10/142	400/18670	0.000984913	0.0102701	0.00798047	10
BP	GO:0007596	blood coagulation	9/142	336/18670	0.00109417	0.0113635	0.00883013	9
BP	GO:0007599	hemostasis	9/142	341/18670	0.0012125	0.0125421	0.00974597	9
BP	GO:0050817	coagulation	9/142	342/18670	0.00123737	0.0127483	0.00990621	9
BP	GO:1902750	negative regulation of cell cycle G2/M phase transition	5/142	105/18670	0.00124514	0.0127775	0.00992883	5
BP	GO:0032956	regulation of actin cytoskeleton organization	9/142	343/18670	0.00126264	0.0129059	0.0100287	9
BP	GO:0031570	DNA integrity checkpoint	6/142	157/18670	0.00128478	0.0130805	0.0101643	6
BP	GO:0043467	regulation of generation of precursor metabolites and energy	6/142	158/18670	0.00132728	0.0134602	0.0104594	6
BP	GO:0030330	DNA damage response, signal transduction by p53 class mediator	5/142	107/18670	0.00135435	0.0136811	0.010631	5
BP	GO:0070102	interleukin-6-mediated signaling pathway	3/142	29/18670	0.00136166	0.0137014	0.0106468	3
BP	GO:0071156	regulation of cell cycle arrest	5/142	108/18670	0.00141154	0.0140976	0.0109547	5
BP	GO:0032271	regulation of protein polymerization	7/142	218/18670	0.00141194	0.0140976	0.0109547	7
BP	GO:0050690	regulation of defense response to virus by virus	3/142	30/18670	0.00150458	0.0149648	0.0116285	3
BP	GO:0051170	import into nucleus	6/142	163/18670	0.00155612	0.0154181	0.0119808	6
BP	GO:0006513	protein monoubiquitination	4/142	66/18670	0.00160428	0.0158346	0.0123044	4
BP	GO:0010458	exit from mitosis	3/142	31/18670	0.00165657	0.0162269	0.0126092	3
BP	GO:0050685	positive regulation of mRNA processing	3/142	31/18670	0.00165657	0.0162269	0.0126092	3
BP	GO:0018394	peptidyl-lysine acetylation	6/142	169/18670	0.00186906	0.0181706	0.0141196	6
BP	GO:0051100	negative regulation of binding	6/142	169/18670	0.00186906	0.0181706	0.0141196	6
BP	GO:0070646	protein modification by small protein removal	8/142	299/18670	0.00207616	0.0201084	0.0156254	8
BP	GO:0042531	positive regulation of tyrosine phosphorylation of STAT protein	4/142	71/18670	0.00210046	0.0202679	0.0157493	4
BP	GO:0051193	regulation of cofactor metabolic process	5/142	119/18670	0.00216409	0.0208042	0.0161661	5
BP	GO:0120032	regulation of plasma membrane bounded cell projection assembly	6/142	175/18670	0.00222754	0.0213349	0.0165785	6
BP	GO:0051098	regulation of binding	9/142	373/18670	0.00223785	0.0213402	0.0165826	9
BP	GO:0000184	nuclear-transcribed mRNA catabolic process, nonsense-mediated decay	5/142	120/18670	0.0022446	0.0213402	0.0165826	5
BP	GO:0045685	regulation of glial cell differentiation	4/142	73/18670	0.0023256	0.0220293	0.017118	4
BP	GO:0060491	regulation of cell projection assembly	6/142	177/18670	0.00235786	0.0222534	0.0172922	6
BP	GO:0007135	meiosis II	2/142	10/18670	0.00248357	0.0230854	0.0179387	2
BP	GO:0061983	meiosis II cell cycle process	2/142	10/18670	0.00248357	0.0230854	0.0179387	2
BP	GO:1903862	positive regulation of oxidative phosphorylation	2/142	10/18670	0.00248357	0.0230854	0.0179387	2
BP	GO:0000377	RNA splicing, via transesterification reactions with bulged adenosine as nucleophile	9/142	379/18670	0.00249065	0.0230854	0.0179387	9
BP	GO:0000398	mRNA splicing, via spliceosome	9/142	379/18670	0.00249065	0.0230854	0.0179387	9
BP	GO:0034314	Arp2/3 complex-mediated actin nucleation	3/142	36/18670	0.00255942	0.0235961	0.0183356	3
BP	GO:0030705	cytoskeleton-dependent intracellular transport	6/142	180/18670	0.002564	0.0235961	0.0183356	6
BP	GO:0051101	regulation of DNA binding	5/142	124/18670	0.00258857	0.023711	0.0184248	5
BP	GO:0000209	protein polyubiquitination	8/142	310/18670	0.00259482	0.023711	0.0184248	8
BP	GO:0000375	RNA splicing, via transesterification reactions	9/142	382/18670	0.0026253	0.023905	0.0185756	9
BP	GO:0007339	binding of sperm to zona pellucida	3/142	37/18670	0.00276987	0.025133	0.0195298	3
BP	GO:0032970	regulation of actin filament-based process	9/142	388/18670	0.00291191	0.0263294	0.0204595	9
BP	GO:0031442	positive regulation of mRNA 3'-end processing	2/142	11/18670	0.00302037	0.0270266	0.0210012	2
BP	GO:0035404	histone-serine phosphorylation	2/142	11/18670	0.00302037	0.0270266	0.0210012	2
BP	GO:0055015	ventricular cardiac muscle cell development	2/142	11/18670	0.00302037	0.0270266	0.0210012	2
BP	GO:0007204	positive regulation of cytosolic calcium ion concentration	8/142	319/18670	0.00309041	0.0274522	0.021332	8
BP	GO:0006110	regulation of glycolytic process	4/142	79/18670	0.00309978	0.0274522	0.021332	4
BP	GO:1900034	regulation of cellular response to heat	4/142	79/18670	0.00309978	0.0274522	0.021332	4
BP	GO:0008380	RNA splicing	10/142	469/18670	0.00316321	0.0279183	0.0216941	10
BP	GO:1901998	toxin transport	3/142	39/18670	0.00322204	0.0283408	0.0220224	3
BP	GO:0014855	striated muscle cell proliferation	4/142	81/18670	0.00339261	0.0295689	0.0229767	4
BP	GO:0030811	regulation of nucleotide catabolic process	4/142	81/18670	0.00339261	0.0295689	0.0229767	4
BP	GO:1903311	regulation of mRNA metabolic process	8/142	324/18670	0.00339596	0.0295689	0.0229767	8
BP	GO:0032467	positive regulation of cytokinesis	3/142	40/18670	0.00346407	0.0300607	0.0233589	3
BP	GO:0050730	regulation of peptidyl-tyrosine phosphorylation	7/142	256/18670	0.00347967	0.0300951	0.0233856	7
BP	GO:0050731	positive regulation of peptidyl-tyrosine phosphorylation	6/142	192/18670	0.0035265	0.0303984	0.0236214	6
BP	GO:0071158	positive regulation of cell cycle arrest	4/142	82/18670	0.00354585	0.0304637	0.0236721	4
BP	GO:0070601	centromeric sister chromatid cohesion	2/142	12/18670	0.00360642	0.0307795	0.0239175	2
BP	GO:0072697	protein localization to cell cortex	2/142	12/18670	0.00360642	0.0307795	0.0239175	2
BP	GO:0042509	regulation of tyrosine phosphorylation of STAT protein	4/142	83/18670	0.00370373	0.0315061	0.0244821	4
BP	GO:0043484	regulation of RNA splicing	5/142	135/18670	0.00373049	0.0316297	0.0245781	5
BP	GO:0110053	regulation of actin filament organization	7/142	261/18670	0.00386811	0.0326893	0.0254015	7
BP	GO:0034605	cellular response to heat	5/142	137/18670	0.00397149	0.0334231	0.0259717	5
BP	GO:0097028	dendritic cell differentiation	3/142	42/18670	0.00398079	0.0334231	0.0259717	3
BP	GO:0007260	tyrosine phosphorylation of STAT protein	4/142	86/18670	0.00420585	0.0346082	0.0268926	4
BP	GO:0002430	complement receptor mediated signaling pathway	2/142	13/18670	0.00424095	0.0346082	0.0268926	2
BP	GO:0002679	respiratory burst involved in defense response	2/142	13/18670	0.00424095	0.0346082	0.0268926	2
BP	GO:0010870	positive regulation of receptor biosynthetic process	2/142	13/18670	0.00424095	0.0346082	0.0268926	2
BP	GO:0048711	positive regulation of astrocyte differentiation	2/142	13/18670	0.00424095	0.0346082	0.0268926	2
BP	GO:0050722	regulation of interleukin-1 beta biosynthetic process	2/142	13/18670	0.00424095	0.0346082	0.0268926	2
BP	GO:0098703	calcium ion import across plasma membrane	2/142	13/18670	0.00424095	0.0346082	0.0268926	2
BP	GO:0021762	substantia nigra development	3/142	43/18670	0.00425577	0.0346082	0.0268926	3
BP	GO:0030866	cortical actin cytoskeleton organization	3/142	43/18670	0.00425577	0.0346082	0.0268926	3
BP	GO:0045687	positive regulation of glial cell differentiation	3/142	43/18670	0.00425577	0.0346082	0.0268926	3
BP	GO:0045844	positive regulation of striated muscle tissue development	4/142	87/18670	0.00438293	0.0354196	0.0275231	4
BP	GO:0048636	positive regulation of muscle organ development	4/142	87/18670	0.00438293	0.0354196	0.0275231	4
BP	GO:0031334	positive regulation of protein complex assembly	7/142	268/18670	0.00446626	0.0359806	0.027959	7
BP	GO:0007019	microtubule depolymerization	3/142	44/18670	0.00454201	0.0363232	0.0282252	3
BP	GO:0043470	regulation of carbohydrate catabolic process	4/142	88/18670	0.00456498	0.0363232	0.0282252	4
BP	GO:1901863	positive regulation of muscle tissue development	4/142	88/18670	0.00456498	0.0363232	0.0282252	4
BP	GO:1903557	positive regulation of tumor necrosis factor superfamily cytokine production	4/142	88/18670	0.00456498	0.0363232	0.0282252	4
BP	GO:0006473	protein acetylation	6/142	204/18670	0.00473526	0.037311	0.0289928	6
BP	GO:0031396	regulation of protein ubiquitination	6/142	204/18670	0.00473526	0.037311	0.0289928	6
BP	GO:1902905	positive regulation of supramolecular fiber organization	6/142	204/18670	0.00473526	0.037311	0.0289928	6
BP	GO:0046427	positive regulation of JAK-STAT cascade	4/142	89/18670	0.00475205	0.037311	0.0289928	4
BP	GO:0006606	protein import into nucleus	5/142	143/18670	0.00476126	0.037311	0.0289928	5
BP	GO:0016574	histone ubiquitination	3/142	45/18670	0.00483965	0.0376668	0.0292693	3
BP	GO:1902743	regulation of lamellipodium organization	3/142	45/18670	0.00483965	0.0376668	0.0292693	3
BP	GO:0007100	mitotic centrosome separation	2/142	14/18670	0.0049232	0.0376668	0.0292693	2
BP	GO:0050720	interleukin-1 beta biosynthetic process	2/142	14/18670	0.0049232	0.0376668	0.0292693	2
BP	GO:0090231	regulation of spindle checkpoint	2/142	14/18670	0.0049232	0.0376668	0.0292693	2
BP	GO:0090266	regulation of mitotic cell cycle spindle assembly checkpoint	2/142	14/18670	0.0049232	0.0376668	0.0292693	2
BP	GO:1902656	calcium ion import into cytosol	2/142	14/18670	0.0049232	0.0376668	0.0292693	2
BP	GO:1903504	regulation of mitotic spindle checkpoint	2/142	14/18670	0.0049232	0.0376668	0.0292693	2
BP	GO:0000077	DNA damage checkpoint	5/142	145/18670	0.00504767	0.0385052	0.0299208	5
BP	GO:1901992	positive regulation of mitotic cell cycle phase transition	4/142	91/18670	0.00514152	0.0390463	0.0303413	4
BP	GO:0071354	cellular response to interleukin-6	3/142	46/18670	0.0051488	0.0390463	0.0303413	3
BP	GO:0051701	interaction with host	6/142	209/18670	0.00531981	0.0402253	0.0312574	6
BP	GO:1904894	positive regulation of STAT cascade	4/142	92/18670	0.00534404	0.0402907	0.0313082	4
BP	GO:0030261	chromosome condensation	3/142	47/18670	0.00546959	0.0411173	0.0319506	3
BP	GO:0010972	negative regulation of G2/M transition of mitotic cell cycle	4/142	93/18670	0.00555184	0.0416146	0.032337	4
BP	GO:0043518	negative regulation of DNA damage response, signal transduction by p53 class mediator	2/142	15/18670	0.00565242	0.0420033	0.032639	2
BP	GO:0045360	regulation of interleukin-1 biosynthetic process	2/142	15/18670	0.00565242	0.0420033	0.032639	2
BP	GO:0051299	centrosome separation	2/142	15/18670	0.00565242	0.0420033	0.032639	2
BP	GO:0030865	cortical cytoskeleton organization	3/142	48/18670	0.00580214	0.0429923	0.0334076	3
BP	GO:0051196	regulation of coenzyme metabolic process	4/142	95/18670	0.00598348	0.0442093	0.0343532	4
BP	GO:0051480	regulation of cytosolic calcium ion concentration	8/142	357/18670	0.00604321	0.0445235	0.0345974	8
BP	GO:0016202	regulation of striated muscle tissue development	5/142	152/18670	0.00614643	0.0447746	0.0347925	5
BP	GO:0045010	actin nucleation	3/142	49/18670	0.00614656	0.0447746	0.0347925	3
BP	GO:0051445	regulation of meiotic cell cycle	3/142	49/18670	0.00614656	0.0447746	0.0347925	3
BP	GO:1904707	positive regulation of vascular smooth muscle cell proliferation	3/142	49/18670	0.00614656	0.0447746	0.0347925	3
BP	GO:0002474	antigen processing and presentation of peptide antigen via MHC class I	4/142	96/18670	0.00620744	0.0449648	0.0349403	4
BP	GO:2001169	regulation of ATP biosynthetic process	4/142	96/18670	0.00620744	0.0449648	0.0349403	4
BP	GO:0030575	nuclear body organization	2/142	16/18670	0.00642785	0.0460455	0.0357801	2
BP	GO:0030952	establishment or maintenance of cytoskeleton polarity	2/142	16/18670	0.00642785	0.0460455	0.0357801	2
BP	GO:0042222	interleukin-1 biosynthetic process	2/142	16/18670	0.00642785	0.0460455	0.0357801	2
BP	GO:0055012	ventricular cardiac muscle cell differentiation	2/142	16/18670	0.00642785	0.0460455	0.0357801	2
BP	GO:0070741	response to interleukin-6	3/142	50/18670	0.00650295	0.0464548	0.0360981	3
BP	GO:0018108	peptidyl-tyrosine phosphorylation	8/142	363/18670	0.00665841	0.0470127	0.0365316	8
BP	GO:0060968	regulation of gene silencing	5/142	155/18670	0.00666518	0.0470127	0.0365316	5
BP	GO:1901861	regulation of muscle tissue development	5/142	155/18670	0.00666518	0.0470127	0.0365316	5
BP	GO:0001824	blastocyst development	4/142	98/18670	0.00667194	0.0470127	0.0365316	4
BP	GO:0048024	regulation of mRNA splicing, via spliceosome	4/142	98/18670	0.00667194	0.0470127	0.0365316	4
BP	GO:0016573	histone acetylation	5/142	156/18670	0.00684471	0.0479686	0.0372744	5
BP	GO:0048634	regulation of muscle organ development	5/142	156/18670	0.00684471	0.0479686	0.0372744	5
BP	GO:0018212	peptidyl-tyrosine modification	8/142	366/18670	0.00698327	0.0486759	0.037824	8
BP	GO:0060271	cilium assembly	8/142	366/18670	0.00698327	0.0486759	0.037824	8
BP	GO:0043968	histone H2A acetylation	2/142	17/18670	0.00724878	0.0501213	0.0389472	2
BP	GO:1904355	positive regulation of telomere capping	2/142	17/18670	0.00724878	0.0501213	0.0389472	2
BP	GO:2001267	regulation of cysteine-type endopeptidase activity involved in apoptotic signaling pathway	2/142	17/18670	0.00724878	0.0501213	0.0389472	2
BP	GO:0032535	regulation of cellular component size	8/142	370/18670	0.00743495	0.0512714	0.0398409	8
BP	GO:0006968	cellular defense response	3/142	53/18670	0.00764499	0.0524401	0.0407491	3
BP	GO:0035036	sperm-egg recognition	3/142	53/18670	0.00764499	0.0524401	0.0407491	3
BP	GO:0051495	positive regulation of cytoskeleton organization	6/142	226/18670	0.00770592	0.0527183	0.0409652	6
BP	GO:0018393	internal peptidyl-lysine acetylation	5/142	161/18670	0.00779341	0.0531762	0.041321	5
BP	GO:0032652	regulation of interleukin-1 production	4/142	103/18670	0.00793253	0.053983	0.0419479	4
BP	GO:0043392	negative regulation of DNA binding	3/142	54/18670	0.00805026	0.0546404	0.0424588	3
BP	GO:0051782	negative regulation of cell division	2/142	18/18670	0.00811447	0.0547886	0.0425739	2
BP	GO:2000757	negative regulation of peptidyl-lysine acetylation	2/142	18/18670	0.00811447	0.0547886	0.0425739	2
BP	GO:0045931	positive regulation of mitotic cell cycle	5/142	163/18670	0.0081973	0.0552037	0.0428965	5
BP	GO:2001234	negative regulation of apoptotic signaling pathway	6/142	230/18670	0.00836417	0.0561811	0.043656	6
BP	GO:0034599	cellular response to oxidative stress	7/142	302/18670	0.00841632	0.056385	0.0438144	7
BP	GO:1903320	regulation of protein modification by small protein conjugation or removal	6/142	231/18670	0.00853486	0.0569663	0.0442662	6
BP	GO:0062012	regulation of small molecule metabolic process	9/142	459/18670	0.00854715	0.0569663	0.0442662	9
BP	GO:1901989	positive regulation of cell cycle phase transition	4/142	106/18670	0.00875915	0.0582292	0.0452475	4
BP	GO:0006475	internal protein amino acid acetylation	5/142	166/18670	0.00883005	0.05855	0.0454968	5
BP	GO:0006977	DNA damage response, signal transduction by p53 class mediator resulting in cell cycle arrest	3/142	56/18670	0.00889824	0.0588513	0.0457309	3
BP	GO:0007096	regulation of exit from mitosis	2/142	19/18670	0.0090242	0.0592299	0.0460251	2
BP	GO:0032930	positive regulation of superoxide anion generation	2/142	19/18670	0.0090242	0.0592299	0.0460251	2
BP	GO:0048025	negative regulation of mRNA splicing, via spliceosome	2/142	19/18670	0.0090242	0.0592299	0.0460251	2
BP	GO:0044782	cilium organization	8/142	384/18670	0.00919114	0.0601729	0.0467578	8
BP	GO:0046777	protein autophosphorylation	6/142	235/18670	0.0092427	0.0603576	0.0469014	6
BP	GO:0060043	regulation of cardiac muscle cell proliferation	3/142	57/18670	0.00934109	0.0605415	0.0470443	3
BP	GO:0072431	signal transduction involved in mitotic G1 DNA damage checkpoint	3/142	57/18670	0.00934109	0.0605415	0.0470443	3
BP	GO:1902400	intracellular signal transduction involved in G1 DNA damage checkpoint	3/142	57/18670	0.00934109	0.0605415	0.0470443	3
BP	GO:0043254	regulation of protein complex assembly	9/142	467/18670	0.00950549	0.061453	0.0477526	9
BP	GO:0051261	protein depolymerization	4/142	109/18670	0.00964019	0.0621684	0.0483085	4
BP	GO:0032508	DNA duplex unwinding	4/142	110/18670	0.00994618	0.0634848	0.0493314	4
BP	GO:0008356	asymmetric cell division	2/142	20/18670	0.00997727	0.0634848	0.0493314	2
BP	GO:0042535	positive regulation of tumor necrosis factor biosynthetic process	2/142	20/18670	0.00997727	0.0634848	0.0493314	2
BP	GO:0097062	dendritic spine maintenance	2/142	20/18670	0.00997727	0.0634848	0.0493314	2
BP	GO:0033002	muscle cell proliferation	6/142	239/18670	0.00999161	0.0634848	0.0493314	6
BP	GO:2000116	regulation of cysteine-type endopeptidase activity	6/142	239/18670	0.00999161	0.0634848	0.0493314	6
BP	GO:0032732	positive regulation of interleukin-1 production	3/142	59/18670	0.0102649	0.0642737	0.0499444	3
BP	GO:0070527	platelet aggregation	3/142	59/18670	0.0102649	0.0642737	0.0499444	3
BP	GO:0072413	signal transduction involved in mitotic cell cycle checkpoint	3/142	59/18670	0.0102649	0.0642737	0.0499444	3
BP	GO:1902402	signal transduction involved in mitotic DNA damage checkpoint	3/142	59/18670	0.0102649	0.0642737	0.0499444	3
BP	GO:1902403	signal transduction involved in mitotic DNA integrity checkpoint	3/142	59/18670	0.0102649	0.0642737	0.0499444	3
BP	GO:2000756	regulation of peptidyl-lysine acetylation	3/142	59/18670	0.0102649	0.0642737	0.0499444	3
BP	GO:0033260	nuclear DNA replication	3/142	60/18670	0.010746	0.0671234	0.0521589	3
BP	GO:0009266	response to temperature stimulus	6/142	243/18670	0.0107828	0.0671913	0.0522116	6
BP	GO:0060964	regulation of gene silencing by miRNA	4/142	113/18670	0.0109018	0.0677694	0.0526608	4
BP	GO:2000810	regulation of bicellular tight junction assembly	2/142	21/18670	0.010973	0.0680482	0.0528774	2
BP	GO:0006401	RNA catabolic process	8/142	397/18670	0.0110841	0.0685728	0.0532851	8
BP	GO:0009408	response to heat	5/142	176/18670	0.0111822	0.0690147	0.0536285	5
BP	GO:0019083	viral transcription	5/142	177/18670	0.0114387	0.0704298	0.0547281	5
BP	GO:0006096	glycolytic process	4/142	115/18670	0.0115707	0.0707372	0.054967	4
BP	GO:0032612	interleukin-1 production	4/142	115/18670	0.0115707	0.0707372	0.054967	4
BP	GO:1904375	regulation of protein localization to cell periphery	4/142	115/18670	0.0115707	0.0707372	0.054967	4
BP	GO:0032922	circadian regulation of gene expression	3/142	62/18670	0.0117468	0.071476	0.055541	3
BP	GO:0048857	neural nucleus development	3/142	62/18670	0.0117468	0.071476	0.055541	3
BP	GO:0006302	double-strand break repair	6/142	248/18670	0.0118332	0.0716641	0.0556872	6
BP	GO:0043543	protein acylation	6/142	248/18670	0.0118332	0.0716641	0.0556872	6
BP	GO:0006757	ATP generation from ADP	4/142	116/18670	0.0119148	0.0717307	0.055739	4
BP	GO:0006925	inflammatory cell apoptotic process	2/142	22/18670	0.0120106	0.0717307	0.055739	2
BP	GO:0007063	regulation of sister chromatid cohesion	2/142	22/18670	0.0120106	0.0717307	0.055739	2
BP	GO:0010869	regulation of receptor biosynthetic process	2/142	22/18670	0.0120106	0.0717307	0.055739	2
BP	GO:0032928	regulation of superoxide anion generation	2/142	22/18670	0.0120106	0.0717307	0.055739	2
BP	GO:1901984	negative regulation of protein acetylation	2/142	22/18670	0.0120106	0.0717307	0.055739	2
BP	GO:0031398	positive regulation of protein ubiquitination	4/142	117/18670	0.0122655	0.0722589	0.0561494	4
BP	GO:0060147	regulation of posttranscriptional gene silencing	4/142	117/18670	0.0122655	0.0722589	0.0561494	4
BP	GO:0060966	regulation of gene silencing by RNA	4/142	117/18670	0.0122655	0.0722589	0.0561494	4
BP	GO:1900371	regulation of purine nucleotide biosynthetic process	4/142	117/18670	0.0122655	0.0722589	0.0561494	4
BP	GO:0031571	mitotic G1 DNA damage checkpoint	3/142	63/18670	0.0122667	0.0722589	0.0561494	3
BP	GO:0044819	mitotic G1/S transition checkpoint	3/142	63/18670	0.0122667	0.0722589	0.0561494	3
BP	GO:2001233	regulation of apoptotic signaling pathway	8/142	406/18670	0.0125542	0.0737847	0.0573351	8
BP	GO:0030808	regulation of nucleotide biosynthetic process	4/142	118/18670	0.0126226	0.0740185	0.0575167	4
BP	GO:0030032	lamellipodium assembly	3/142	64/18670	0.0127996	0.074549	0.057929	3
BP	GO:0043297	apical junction assembly	3/142	64/18670	0.0127996	0.074549	0.057929	3
BP	GO:0044783	G1 DNA damage checkpoint	3/142	64/18670	0.0127996	0.074549	0.057929	3
BP	GO:0032392	DNA geometric change	4/142	119/18670	0.0129864	0.075298	0.0585109	4
BP	GO:0042866	pyruvate biosynthetic process	4/142	119/18670	0.0129864	0.075298	0.0585109	4
BP	GO:0000715	nucleotide-excision repair, DNA damage recognition	2/142	23/18670	0.0130895	0.0755567	0.0587119	2
BP	GO:0070193	synaptonemal complex organization	2/142	23/18670	0.0130895	0.0755567	0.0587119	2
BP	GO:0051924	regulation of calcium ion transport	6/142	254/18670	0.0131866	0.0759476	0.0590157	6
BP	GO:0032496	response to lipopolysaccharide	7/142	330/18670	0.0132402	0.0760873	0.0591243	7
BP	GO:0070192	chromosome organization involved in meiotic cell cycle	3/142	65/18670	0.0133456	0.0765226	0.0594625	3
BP	GO:0070507	regulation of microtubule cytoskeleton organization	5/142	186/18670	0.0139301	0.0796973	0.0619294	5
BP	GO:0002407	dendritic cell chemotaxis	2/142	24/18670	0.0142089	0.0808632	0.0628354	2
BP	GO:2000209	regulation of anoikis	2/142	24/18670	0.0142089	0.0808632	0.0628354	2
BP	GO:1905475	regulation of protein localization to membrane	5/142	187/18670	0.0142277	0.0808632	0.0628354	5
BP	GO:0042108	positive regulation of cytokine biosynthetic process	3/142	67/18670	0.014477	0.0817411	0.0635177	3
BP	GO:0043967	histone H4 acetylation	3/142	67/18670	0.014477	0.0817411	0.0635177	3
BP	GO:0060038	cardiac muscle cell proliferation	3/142	67/18670	0.014477	0.0817411	0.0635177	3
BP	GO:0014013	regulation of gliogenesis	4/142	124/18670	0.0149056	0.0839777	0.0652556	4
BP	GO:0045471	response to ethanol	4/142	125/18670	0.0153097	0.0856517	0.0665564	4
BP	GO:0008334	histone mRNA metabolic process	2/142	25/18670	0.0153683	0.0856517	0.0665564	2
BP	GO:0060330	regulation of response to interferon-gamma	2/142	25/18670	0.0153683	0.0856517	0.0665564	2
BP	GO:0060334	regulation of interferon-gamma-mediated signaling pathway	2/142	25/18670	0.0153683	0.0856517	0.0665564	2
BP	GO:1905809	negative regulation of synapse organization	2/142	25/18670	0.0153683	0.0856517	0.0665564	2
BP	GO:0019080	viral gene expression	5/142	191/18670	0.0154608	0.0859821	0.0668131	5
BP	GO:0046031	ADP metabolic process	4/142	126/18670	0.0157207	0.0872398	0.0677904	4
BP	GO:0002237	response to molecule of bacterial origin	7/142	343/18670	0.016051	0.0888819	0.0690664	7
BP	GO:0001556	oocyte maturation	2/142	26/18670	0.0165669	0.091153	0.0708313	2
BP	GO:0032800	receptor biosynthetic process	2/142	26/18670	0.0165669	0.091153	0.0708313	2
BP	GO:1904353	regulation of telomere capping	2/142	26/18670	0.0165669	0.091153	0.0708313	2
BP	GO:0042273	ribosomal large subunit biogenesis	3/142	71/18670	0.0168984	0.0925831	0.0719425	3
BP	GO:0044786	cell cycle DNA replication	3/142	71/18670	0.0168984	0.0925831	0.0719425	3
BP	GO:0032024	positive regulation of insulin secretion	3/142	72/18670	0.017537	0.0956764	0.0743462	3
BP	GO:0050805	negative regulation of synaptic transmission	3/142	72/18670	0.017537	0.0956764	0.0743462	3
BP	GO:0010971	positive regulation of G2/M transition of mitotic cell cycle	2/142	27/18670	0.017804	0.0965226	0.0750037	2
BP	GO:0032201	telomere maintenance via semi-conservative replication	2/142	27/18670	0.017804	0.0965226	0.0750037	2
BP	GO:0036336	dendritic cell migration	2/142	27/18670	0.017804	0.0965226	0.0750037	2
BP	GO:0006816	calcium ion transport	8/142	434/18670	0.0180474	0.0971828	0.0755167	8
BP	GO:0017038	protein import	5/142	199/18670	0.0181374	0.0971828	0.0755167	5
BP	GO:0006283	transcription-coupled nucleotide-excision repair	3/142	73/18670	0.0181889	0.0971828	0.0755167	3
BP	GO:0009988	cell-cell recognition	3/142	73/18670	0.0181889	0.0971828	0.0755167	3
BP	GO:0032945	negative regulation of mononuclear cell proliferation	3/142	73/18670	0.0181889	0.0971828	0.0755167	3
BP	GO:0050672	negative regulation of lymphocyte proliferation	3/142	73/18670	0.0181889	0.0971828	0.0755167	3
BP	GO:1901983	regulation of protein acetylation	3/142	73/18670	0.0181889	0.0971828	0.0755167	3
BP	GO:1902903	regulation of supramolecular fiber organization	7/142	352/18670	0.01823	0.0972015	0.0755313	7
BP	GO:0099177	regulation of trans-synaptic signaling	8/142	437/18670	0.0187244	0.0996322	0.0774201	8
BP	GO:0014015	positive regulation of gliogenesis	3/142	74/18670	0.0188542	0.100117	0.0777966	3
BP	GO:0031440	regulation of mRNA 3'-end processing	2/142	28/18670	0.0190792	0.100282	0.0779249	2
BP	GO:0042730	fibrinolysis	2/142	28/18670	0.0190792	0.100282	0.0779249	2
BP	GO:0048520	positive regulation of behavior	2/142	28/18670	0.0190792	0.100282	0.0779249	2
BP	GO:0050686	negative regulation of mRNA processing	2/142	28/18670	0.0190792	0.100282	0.0779249	2
BP	GO:0051984	positive regulation of chromosome segregation	2/142	28/18670	0.0190792	0.100282	0.0779249	2
BP	GO:0006165	nucleoside diphosphate phosphorylation	4/142	134/18670	0.0192595	0.101025	0.078502	4
BP	GO:0022412	cellular process involved in reproduction in multicellular organism	7/142	357/18670	0.0195268	0.102044	0.0792942	7
BP	GO:0002479	antigen processing and presentation of exogenous peptide antigen via MHC class I, TAP-dependent	3/142	75/18670	0.0195328	0.102044	0.0792942	3
BP	GO:0030010	establishment of cell polarity	4/142	135/18670	0.0197337	0.102679	0.0797874	4
BP	GO:1903322	positive regulation of protein modification by small protein conjugation or removal	4/142	135/18670	0.0197337	0.102679	0.0797874	4
BP	GO:0000082	G1/S transition of mitotic cell cycle	6/142	279/18670	0.0199994	0.103852	0.0806995	6
BP	GO:0007292	female gamete generation	4/142	136/18670	0.020215	0.104394	0.0811202	4
BP	GO:0046939	nucleotide phosphorylation	4/142	136/18670	0.020215	0.104394	0.0811202	4
BP	GO:0061045	negative regulation of wound healing	3/142	76/18670	0.0202248	0.104394	0.0811202	3
BP	GO:0006929	substrate-dependent cell migration	2/142	29/18670	0.0203916	0.104421	0.0811412	2
BP	GO:0010390	histone monoubiquitination	2/142	29/18670	0.0203916	0.104421	0.0811412	2
BP	GO:0033032	regulation of myeloid cell apoptotic process	2/142	29/18670	0.0203916	0.104421	0.0811412	2
BP	GO:0045822	negative regulation of heart contraction	2/142	29/18670	0.0203916	0.104421	0.0811412	2
BP	GO:0046425	regulation of JAK-STAT cascade	4/142	137/18670	0.0207035	0.105809	0.0822198	4
BP	GO:0048678	response to axon injury	3/142	77/18670	0.0209302	0.106757	0.0829561	3
BP	GO:0000956	nuclear-transcribed mRNA catabolic process	5/142	207/18670	0.0211039	0.107283	0.0833648	5
BP	GO:0008584	male gonad development	4/142	138/18670	0.0211993	0.107283	0.0833648	4
BP	GO:0009135	purine nucleoside diphosphate metabolic process	4/142	138/18670	0.0211993	0.107283	0.0833648	4
BP	GO:0009179	purine ribonucleoside diphosphate metabolic process	4/142	138/18670	0.0211993	0.107283	0.0833648	4
BP	GO:0016579	protein deubiquitination	6/142	283/18670	0.0212763	0.107462	0.0835044	6
BP	GO:0006402	mRNA catabolic process	7/142	364/18670	0.0214491	0.108078	0.0839829	7
BP	GO:0009124	nucleoside monophosphate biosynthetic process	5/142	208/18670	0.0214957	0.108078	0.0839829	5
BP	GO:0055021	regulation of cardiac muscle tissue growth	3/142	78/18670	0.021649	0.108078	0.0839829	3
BP	GO:0070664	negative regulation of leukocyte proliferation	3/142	78/18670	0.021649	0.108078	0.0839829	3
BP	GO:0072332	intrinsic apoptotic signaling pathway by p53 class mediator	3/142	78/18670	0.021649	0.108078	0.0839829	3
BP	GO:1903313	positive regulation of mRNA metabolic process	3/142	78/18670	0.021649	0.108078	0.0839829	3
BP	GO:0046546	development of primary male sexual characteristics	4/142	139/18670	0.0217023	0.108118	0.0840139	4
BP	GO:1902751	positive regulation of cell cycle G2/M phase transition	2/142	30/18670	0.0217406	0.108118	0.0840139	2
BP	GO:0009185	ribonucleoside diphosphate metabolic process	4/142	140/18670	0.0222125	0.110253	0.0856728	4
BP	GO:0042590	antigen processing and presentation of exogenous peptide antigen via MHC class I	3/142	79/18670	0.0223812	0.110877	0.0861581	3
BP	GO:0035690	cellular response to drug	7/142	369/18670	0.0229004	0.112412	0.0873507	7
BP	GO:0002082	regulation of oxidative phosphorylation	2/142	31/18670	0.0231257	0.112412	0.0873507	2
BP	GO:0007143	female meiotic nuclear division	2/142	31/18670	0.0231257	0.112412	0.0873507	2
BP	GO:0031572	G2 DNA damage checkpoint	2/142	31/18670	0.0231257	0.112412	0.0873507	2
BP	GO:0032786	positive regulation of DNA-templated transcription, elongation	2/142	31/18670	0.0231257	0.112412	0.0873507	2
BP	GO:0040020	regulation of meiotic nuclear division	2/142	31/18670	0.0231257	0.112412	0.0873507	2
BP	GO:0043457	regulation of cellular respiration	2/142	31/18670	0.0231257	0.112412	0.0873507	2
BP	GO:0045737	positive regulation of cyclin-dependent protein serine/threonine kinase activity	2/142	31/18670	0.0231257	0.112412	0.0873507	2
BP	GO:0048710	regulation of astrocyte differentiation	2/142	31/18670	0.0231257	0.112412	0.0873507	2
BP	GO:1902230	negative regulation of intrinsic apoptotic signaling pathway in response to DNA damage	2/142	31/18670	0.0231257	0.112412	0.0873507	2
BP	GO:0097193	intrinsic apoptotic signaling pathway	6/142	289/18670	0.0232937	0.113016	0.0878201	6
BP	GO:1904951	positive regulation of establishment of protein localization	8/142	456/18670	0.0234408	0.113517	0.0882091	8
BP	GO:0034109	homotypic cell-cell adhesion	3/142	81/18670	0.0238859	0.115456	0.0897159	3
BP	GO:0006874	cellular calcium ion homeostasis	8/142	458/18670	0.0239818	0.115703	0.0899082	8
BP	GO:0043281	regulation of cysteine-type endopeptidase activity involved in apoptotic process	5/142	215/18670	0.024371	0.117332	0.0911739	5
BP	GO:0006335	DNA replication-dependent nucleosome assembly	2/142	32/18670	0.0245463	0.117332	0.0911739	2
BP	GO:0034723	DNA replication-dependent nucleosome organization	2/142	32/18670	0.0245463	0.117332	0.0911739	2
BP	GO:0071353	cellular response to interleukin-4	2/142	32/18670	0.0245463	0.117332	0.0911739	2
BP	GO:1901976	regulation of cell cycle checkpoint	2/142	32/18670	0.0245463	0.117332	0.0911739	2
BP	GO:0016925	protein sumoylation	3/142	82/18670	0.0246583	0.11765	0.0914209	3
BP	GO:0009123	nucleoside monophosphate metabolic process	7/142	375/18670	0.0247302	0.117776	0.0915189	7
BP	GO:0042542	response to hydrogen peroxide	4/142	146/18670	0.0254279	0.120289	0.093472	4
BP	GO:1904892	regulation of STAT cascade	4/142	146/18670	0.0254279	0.120289	0.093472	4
BP	GO:2000241	regulation of reproductive process	4/142	146/18670	0.0254279	0.120289	0.093472	4
BP	GO:2000106	regulation of leukocyte apoptotic process	3/142	83/18670	0.0254441	0.120289	0.093472	3
BP	GO:0010001	glial cell differentiation	5/142	218/18670	0.0256757	0.120942	0.0939791	5
BP	GO:0032886	regulation of microtubule-based process	5/142	218/18670	0.0256757	0.120942	0.0939791	5
BP	GO:0019359	nicotinamide nucleotide biosynthetic process	4/142	147/18670	0.0259896	0.121153	0.0941433	4
BP	GO:0019363	pyridine nucleotide biosynthetic process	4/142	147/18670	0.0259896	0.121153	0.0941433	4
BP	GO:0071236	cellular response to antibiotic	4/142	147/18670	0.0259896	0.121153	0.0941433	4
BP	GO:0010591	regulation of lamellipodium assembly	2/142	33/18670	0.0260016	0.121153	0.0941433	2
BP	GO:0033028	myeloid cell apoptotic process	2/142	33/18670	0.0260016	0.121153	0.0941433	2
BP	GO:1901797	negative regulation of signal transduction by p53 class mediator	2/142	33/18670	0.0260016	0.121153	0.0941433	2
BP	GO:0042254	ribosome biogenesis	6/142	297/18670	0.0261786	0.121622	0.0945073	6
BP	GO:0043154	negative regulation of cysteine-type endopeptidase activity involved in apoptotic process	3/142	84/18670	0.0262432	0.121622	0.0945073	3
BP	GO:0060420	regulation of heart growth	3/142	84/18670	0.0262432	0.121622	0.0945073	3
BP	GO:0044843	cell cycle G1/S phase transition	6/142	298/18670	0.0265552	0.122847	0.0954596	6
BP	GO:1904705	regulation of vascular smooth muscle cell proliferation	3/142	85/18670	0.0270558	0.124717	0.0969124	3
BP	GO:1990874	vascular smooth muscle cell proliferation	3/142	85/18670	0.0270558	0.124717	0.0969124	3
BP	GO:0016601	Rac protein signal transduction	2/142	34/18670	0.0274912	0.125162	0.0972584	2
BP	GO:0033120	positive regulation of RNA splicing	2/142	34/18670	0.0274912	0.125162	0.0972584	2
BP	GO:0042533	tumor necrosis factor biosynthetic process	2/142	34/18670	0.0274912	0.125162	0.0972584	2
BP	GO:0042534	regulation of tumor necrosis factor biosynthetic process	2/142	34/18670	0.0274912	0.125162	0.0972584	2
BP	GO:0043276	anoikis	2/142	34/18670	0.0274912	0.125162	0.0972584	2
BP	GO:0043516	regulation of DNA damage response, signal transduction by p53 class mediator	2/142	34/18670	0.0274912	0.125162	0.0972584	2
BP	GO:0070670	response to interleukin-4	2/142	34/18670	0.0274912	0.125162	0.0972584	2
BP	GO:0055074	calcium ion homeostasis	8/142	471/18670	0.0277145	0.125319	0.0973804	8
BP	GO:0007338	single fertilization	4/142	150/18670	0.0277195	0.125319	0.0973804	4
BP	GO:0008360	regulation of cell shape	4/142	150/18670	0.0277195	0.125319	0.0973804	4
BP	GO:0072525	pyridine-containing compound biosynthetic process	4/142	150/18670	0.0277195	0.125319	0.0973804	4
BP	GO:0032760	positive regulation of tumor necrosis factor production	3/142	86/18670	0.0278817	0.125832	0.0977792	3
BP	GO:0045137	development of primary sexual characteristics	5/142	223/18670	0.0279481	0.125912	0.0978413	5
BP	GO:0097191	extrinsic apoptotic signaling pathway	5/142	224/18670	0.0284174	0.127804	0.0993114	5
BP	GO:0014068	positive regulation of phosphatidylinositol 3-kinase signaling	3/142	87/18670	0.0287209	0.128499	0.0998511	3
BP	GO:0048477	oogenesis	3/142	87/18670	0.0287209	0.128499	0.0998511	3
BP	GO:0051781	positive regulation of cell division	3/142	87/18670	0.0287209	0.128499	0.0998511	3
BP	GO:0006369	termination of RNA polymerase II transcription	2/142	35/18670	0.0290143	0.129141	0.10035	2
BP	GO:0098801	regulation of renal system process	2/142	35/18670	0.0290143	0.129141	0.10035	2
BP	GO:1904031	positive regulation of cyclin-dependent protein kinase activity	2/142	35/18670	0.0290143	0.129141	0.10035	2
BP	GO:0046034	ATP metabolic process	6/142	305/18670	0.0292925	0.130155	0.101138	6
BP	GO:0034404	nucleobase-containing small molecule biosynthetic process	5/142	226/18670	0.029371	0.13028	0.101236	5
BP	GO:0006261	DNA-dependent DNA replication	4/142	153/18670	0.0295166	0.130479	0.10139	4
BP	GO:0030168	platelet activation	4/142	153/18670	0.0295166	0.130479	0.10139	4
BP	GO:0061097	regulation of protein tyrosine kinase activity	3/142	88/18670	0.0295735	0.130507	0.101411	3
BP	GO:0006457	protein folding	5/142	227/18670	0.0298554	0.131526	0.102204	5
BP	GO:0006090	pyruvate metabolic process	4/142	154/18670	0.0301307	0.132514	0.102971	4
BP	GO:0042554	superoxide anion generation	2/142	36/18670	0.0305705	0.133539	0.103768	2
BP	GO:0090322	regulation of superoxide metabolic process	2/142	36/18670	0.0305705	0.133539	0.103768	2
BP	GO:1901099	negative regulation of signal transduction in absence of ligand	2/142	36/18670	0.0305705	0.133539	0.103768	2
BP	GO:2001240	negative regulation of extrinsic apoptotic signaling pathway in absence of ligand	2/142	36/18670	0.0305705	0.133539	0.103768	2
BP	GO:2001236	regulation of extrinsic apoptotic signaling pathway	4/142	155/18670	0.0307523	0.134107	0.104209	4
BP	GO:0070482	response to oxygen levels	7/142	394/18670	0.0311832	0.135661	0.105417	7
BP	GO:0030901	midbrain development	3/142	90/18670	0.0313185	0.135661	0.105417	3
BP	GO:0032651	regulation of interleukin-1 beta production	3/142	90/18670	0.0313185	0.135661	0.105417	3
BP	GO:1903035	negative regulation of response to wounding	3/142	90/18670	0.0313185	0.135661	0.105417	3
BP	GO:0007259	JAK-STAT cascade	4/142	156/18670	0.0313815	0.135706	0.105452	4
BP	GO:0070838	divalent metal ion transport	8/142	483/18670	0.0315028	0.136004	0.105683	8
BP	GO:0006270	DNA replication initiation	2/142	37/18670	0.0321591	0.13746	0.106815	2
BP	GO:0014037	Schwann cell differentiation	2/142	37/18670	0.0321591	0.13746	0.106815	2
BP	GO:0038083	peptidyl-tyrosine autophosphorylation	2/142	37/18670	0.0321591	0.13746	0.106815	2
BP	GO:0045730	respiratory burst	2/142	37/18670	0.0321591	0.13746	0.106815	2
BP	GO:0060236	regulation of mitotic spindle organization	2/142	37/18670	0.0321591	0.13746	0.106815	2
BP	GO:2000249	regulation of actin cytoskeleton reorganization	2/142	37/18670	0.0321591	0.13746	0.106815	2
BP	GO:0000302	response to reactive oxygen species	5/142	232/18670	0.0323527	0.138059	0.10728	5
BP	GO:0009132	nucleoside diphosphate metabolic process	4/142	158/18670	0.0326624	0.138923	0.107951	4
BP	GO:0060402	calcium ion transport into cytosol	4/142	158/18670	0.0326624	0.138923	0.107951	4
BP	GO:0097305	response to alcohol	5/142	233/18670	0.0328673	0.139565	0.10845	5
BP	GO:2000117	negative regulation of cysteine-type endopeptidase activity	3/142	92/18670	0.0331165	0.140392	0.109093	3
BP	GO:0072511	divalent inorganic cation transport	8/142	489/18670	0.0335245	0.141889	0.110256	8
BP	GO:0060045	positive regulation of cardiac muscle cell proliferation	2/142	38/18670	0.0337795	0.142502	0.110733	2
BP	GO:1903523	negative regulation of blood circulation	2/142	38/18670	0.0337795	0.142502	0.110733	2
BP	GO:0006754	ATP biosynthetic process	4/142	160/18670	0.0339737	0.142855	0.111007	4
BP	GO:0046661	male sex differentiation	4/142	160/18670	0.0339737	0.142855	0.111007	4
BP	GO:0036473	cell death in response to oxidative stress	3/142	93/18670	0.0340353	0.142882	0.111028	3
BP	GO:0072503	cellular divalent inorganic cation homeostasis	8/142	493/18670	0.0349205	0.14636	0.113731	8
BP	GO:0007050	cell cycle arrest	5/142	237/18670	0.0349771	0.14636	0.113731	5
BP	GO:1902229	regulation of intrinsic apoptotic signaling pathway in response to DNA damage	2/142	39/18670	0.0354313	0.148022	0.115021	2
BP	GO:1903076	regulation of protein localization to plasma membrane	3/142	95/18670	0.0359124	0.149662	0.116296	3
BP	GO:0099173	postsynapse organization	4/142	163/18670	0.0359975	0.149662	0.116296	4
BP	GO:1903555	regulation of tumor necrosis factor superfamily cytokine production	4/142	163/18670	0.0359975	0.149662	0.116296	4
BP	GO:0050808	synapse organization	7/142	408/18670	0.0366062	0.151948	0.118072	7
BP	GO:0090277	positive regulation of peptide hormone secretion	3/142	96/18670	0.0368707	0.152801	0.118735	3
BP	GO:0050900	leukocyte migration	8/142	499/18670	0.0370879	0.153455	0.119243	8
BP	GO:0034329	cell junction assembly	5/142	241/18670	0.0371691	0.153545	0.119314	5
BP	GO:0071695	anatomical structure maturation	4/142	165/18670	0.0373848	0.15419	0.119815	4
BP	GO:0044773	mitotic DNA damage checkpoint	3/142	97/18670	0.037842	0.155579	0.120894	3
BP	GO:0120162	positive regulation of cold-induced thermogenesis	3/142	97/18670	0.037842	0.155579	0.120894	3
BP	GO:0002244	hematopoietic progenitor cell differentiation	4/142	166/18670	0.0380898	0.156102	0.1213	4
BP	GO:0097696	STAT cascade	4/142	166/18670	0.0380898	0.156102	0.1213	4
BP	GO:2001243	negative regulation of intrinsic apoptotic signaling pathway	3/142	98/18670	0.0388263	0.158618	0.123255	3
BP	GO:0090224	regulation of spindle organization	2/142	41/18670	0.0388264	0.158618	0.123255	2
BP	GO:0046677	response to antibiotic	6/142	327/18670	0.0390833	0.159416	0.123875	6
BP	GO:0034614	cellular response to reactive oxygen species	4/142	168/18670	0.0395228	0.160701	0.124874	4
BP	GO:0071706	tumor necrosis factor superfamily cytokine production	4/142	168/18670	0.0395228	0.160701	0.124874	4
BP	GO:0070301	cellular response to hydrogen peroxide	3/142	99/18670	0.0398236	0.16167	0.125627	3
BP	GO:0097237	cellular response to toxic substance	5/142	247/18670	0.0406127	0.164615	0.127916	5
BP	GO:0055024	regulation of cardiac muscle tissue development	3/142	100/18670	0.0408338	0.164994	0.12821	3
BP	GO:0120034	positive regulation of plasma membrane bounded cell projection assembly	3/142	100/18670	0.0408338	0.164994	0.12821	3
BP	GO:0009206	purine ribonucleoside triphosphate biosynthetic process	4/142	171/18670	0.0417295	0.167557	0.130202	4
BP	GO:0060401	cytosolic calcium ion transport	4/142	171/18670	0.0417295	0.167557	0.130202	4
BP	GO:0000018	regulation of DNA recombination	3/142	101/18670	0.041857	0.167557	0.130202	3
BP	GO:0031532	actin cytoskeleton reorganization	3/142	101/18670	0.041857	0.167557	0.130202	3
BP	GO:0032611	interleukin-1 beta production	3/142	101/18670	0.041857	0.167557	0.130202	3
BP	GO:0048661	positive regulation of smooth muscle cell proliferation	3/142	101/18670	0.041857	0.167557	0.130202	3
BP	GO:0008631	intrinsic apoptotic signaling pathway in response to oxidative stress	2/142	43/18670	0.0423401	0.169229	0.131501	2
BP	GO:0009145	purine nucleoside triphosphate biosynthetic process	4/142	172/18670	0.0424803	0.169528	0.131733	4
BP	GO:0006900	vesicle budding from membrane	3/142	102/18670	0.042893	0.170648	0.132604	3
BP	GO:2000379	positive regulation of reactive oxygen species metabolic process	3/142	102/18670	0.042893	0.170648	0.132604	3
BP	GO:0009205	purine ribonucleoside triphosphate metabolic process	6/142	335/18670	0.0431044	0.171226	0.133052	6
BP	GO:0001659	temperature homeostasis	4/142	173/18670	0.0432387	0.171496	0.133262	4
BP	GO:0052548	regulation of endopeptidase activity	7/142	425/18670	0.0439881	0.174201	0.135364	7
BP	GO:0035307	positive regulation of protein dephosphorylation	2/142	44/18670	0.04414	0.174269	0.135417	2
BP	GO:0051489	regulation of filopodium assembly	2/142	44/18670	0.04414	0.174269	0.135417	2
BP	GO:0008630	intrinsic apoptotic signaling pathway in response to DNA damage	3/142	104/18670	0.0450034	0.176867	0.137436	3
BP	GO:0071887	leukocyte apoptotic process	3/142	104/18670	0.0450034	0.176867	0.137436	3
BP	GO:2001237	negative regulation of extrinsic apoptotic signaling pathway	3/142	104/18670	0.0450034	0.176867	0.137436	3
BP	GO:0051897	positive regulation of protein kinase B signaling	4/142	176/18670	0.0455598	0.178782	0.138924	4
BP	GO:0009167	purine ribonucleoside monophosphate metabolic process	6/142	340/18670	0.0457452	0.179238	0.139278	6
BP	GO:0042771	intrinsic apoptotic signaling pathway in response to DNA damage by p53 class mediator	2/142	45/18670	0.0459679	0.179567	0.139534	2
BP	GO:1900271	regulation of long-term synaptic potentiation	2/142	45/18670	0.0459679	0.179567	0.139534	2
BP	GO:0055017	cardiac muscle tissue growth	3/142	105/18670	0.0460777	0.179724	0.139656	3
BP	GO:0009126	purine nucleoside monophosphate metabolic process	6/142	341/18670	0.0462852	0.179967	0.139845	6
BP	GO:0009199	ribonucleoside triphosphate metabolic process	6/142	341/18670	0.0462852	0.179967	0.139845	6
BP	GO:0009201	ribonucleoside triphosphate biosynthetic process	4/142	177/18670	0.0463487	0.179967	0.139845	4
BP	GO:0009144	purine nucleoside triphosphate metabolic process	6/142	342/18670	0.0468292	0.18156	0.141083	6
BP	GO:0050821	protein stabilization	4/142	178/18670	0.0471453	0.182313	0.141668	4
BP	GO:0044774	mitotic DNA integrity checkpoint	3/142	106/18670	0.0471646	0.182313	0.141668	3
BP	GO:0014075	response to amine	2/142	46/18670	0.0478233	0.184034	0.143006	2
BP	GO:0033628	regulation of cell adhesion mediated by integrin	2/142	46/18670	0.0478233	0.184034	0.143006	2
BP	GO:0048599	oocyte development	2/142	46/18670	0.0478233	0.184034	0.143006	2
BP	GO:0050804	modulation of chemical synaptic transmission	7/142	436/18670	0.0492442	0.189221	0.147036	7
BP	GO:0022408	negative regulation of cell-cell adhesion	4/142	181/18670	0.0495805	0.189866	0.147537	4
BP	GO:1903580	positive regulation of ATP metabolic process	2/142	47/18670	0.0497057	0.189866	0.147537	2
BP	GO:2000107	negative regulation of leukocyte apoptotic process	2/142	47/18670	0.0497057	0.189866	0.147537	2
BP	GO:2001239	regulation of extrinsic apoptotic signaling pathway in absence of ligand	2/142	47/18670	0.0497057	0.189866	0.147537	2
CC	GO:0000775	chromosome, centromeric region	24/142	193/19717	4.76e-23	1.85e-20	1.21e-20	24
CC	GO:0098687	chromosomal region	29/142	349/19717	1.09e-22	2.12e-20	1.38e-20	29
CC	GO:0000776	kinetochore	21/142	135/19717	2.29e-22	2.96e-20	1.94e-20	21
CC	GO:0000779	condensed chromosome, centromeric region	19/142	118/19717	1.28e-20	1.24e-18	8.12e-19	19
CC	GO:0000777	condensed chromosome kinetochore	17/142	105/19717	1.35e-18	1.05e-16	6.86e-17	17
CC	GO:0000793	condensed chromosome	21/142	223/19717	1e-17	6.49e-16	4.24e-16	21
CC	GO:0005819	spindle	24/142	347/19717	4.98e-17	2.76e-15	1.8e-15	24
CC	GO:0005874	microtubule	24/142	416/19717	2.96e-15	1.44e-13	9.4e-14	24
CC	GO:0000778	condensed nuclear chromosome kinetochore	8/142	15/19717	3.66e-14	1.58e-12	1.03e-12	8
CC	GO:0000780	condensed nuclear chromosome, centromeric region	9/142	26/19717	1.14e-13	4.41e-12	2.88e-12	9
CC	GO:0030496	midbody	15/142	173/19717	1.98e-12	7e-11	4.58e-11	15
CC	GO:0000794	condensed nuclear chromosome	12/142	99/19717	6.58e-12	2.13e-10	1.39e-10	12
CC	GO:0000940	condensed chromosome outer kinetochore	6/142	14/19717	3.59e-10	1.06e-08	6.96e-09	6
CC	GO:0072686	mitotic spindle	11/142	109/19717	3.84e-10	1.06e-08	6.96e-09	11
CC	GO:0030667	secretory granule membrane	15/142	298/19717	4.22e-09	1.09e-07	7.14e-08	15
CC	GO:0000152	nuclear ubiquitin ligase complex	7/142	43/19717	2.25e-08	5.45e-07	3.56e-07	7
CC	GO:0000922	spindle pole	11/142	164/19717	2.94e-08	6.7e-07	4.38e-07	11
CC	GO:0051233	spindle midzone	6/142	34/19717	1.43e-07	3.08e-06	2.01e-06	6
CC	GO:0005875	microtubule associated complex	10/142	152/19717	1.53e-07	3.13e-06	2.05e-06	10
CC	GO:0005876	spindle microtubule	7/142	59/19717	2.16e-07	4.19e-06	2.74e-06	7
CC	GO:0005925	focal adhesion	14/142	405/19717	1.41e-06	2.6e-05	1.7e-05	14
CC	GO:0005924	cell-substrate adherens junction	14/142	408/19717	1.53e-06	2.7e-05	1.77e-05	14
CC	GO:0030055	cell-substrate junction	14/142	412/19717	1.72e-06	2.9e-05	1.89e-05	14
CC	GO:0005871	kinesin complex	6/142	55/19717	2.72e-06	4.4e-05	2.88e-05	6
CC	GO:0000790	nuclear chromatin	13/142	377/19717	3.5e-06	5.43e-05	3.55e-05	13
CC	GO:0035579	specific granule membrane	7/142	91/19717	4.23e-06	6.32e-05	4.13e-05	7
CC	GO:0035145	exon-exon junction complex	4/142	20/19717	1.14e-05	0.000164139	0.000107319	4
CC	GO:0000307	cyclin-dependent protein kinase holoenzyme complex	5/142	42/19717	1.24e-05	0.000171733	0.000112283	5
CC	GO:0005680	anaphase-promoting complex	4/142	21/19717	1.4e-05	0.00018585	0.000121513	4
CC	GO:0070821	tertiary granule membrane	6/142	73/19717	1.44e-05	0.00018585	0.000121513	6
CC	GO:0042581	specific granule	8/142	160/19717	2.11e-05	0.000264002	0.000172611	8
CC	GO:0034399	nuclear periphery	7/142	131/19717	4.6e-05	0.000557326	0.000364394	7
CC	GO:0005832	chaperonin-containing T-complex	3/142	11/19717	5.78e-05	0.000680111	0.000444674	3
CC	GO:0045171	intercellular bridge	5/142	59/19717	6.61e-05	0.000754502	0.000493313	5
CC	GO:0071006	U2-type catalytic step 1 spliceosome	3/142	12/19717	7.67e-05	0.000826862	0.000540623	3
CC	GO:0071012	catalytic step 1 spliceosome	3/142	12/19717	7.67e-05	0.000826862	0.000540623	3
CC	GO:0045121	membrane raft	10/142	315/19717	9.72e-05	0.00099234	0.000648817	10
CC	GO:1990023	mitotic spindle midzone	3/142	13/19717	9.92e-05	0.00099234	0.000648817	3
CC	GO:0098857	membrane microdomain	10/142	316/19717	9.97e-05	0.00099234	0.000648817	10
CC	GO:0010369	chromocenter	3/142	14/19717	0.0001256	0.00121832	0.000796571	3
CC	GO:0098589	membrane region	10/142	328/19717	0.000135324	0.00127753	0.000835281	10
CC	GO:0016363	nuclear matrix	6/142	109/19717	0.000138289	0.00127753	0.000835281	6
CC	GO:0018995	host	5/142	73/19717	0.000182989	0.00161363	0.00105503	5
CC	GO:0043657	host cell	5/142	73/19717	0.000182989	0.00161363	0.00105503	5
CC	GO:0070820	tertiary granule	7/142	164/19717	0.000188124	0.00162204	0.00106053	7
CC	GO:0000151	ubiquitin ligase complex	9/142	282/19717	0.000209804	0.00176965	0.00115704	9
CC	GO:0070603	SWI/SNF superfamily-type complex	5/142	76/19717	0.000221221	0.00182536	0.00119346	5
CC	GO:0044215	other organism	5/142	77/19717	0.000235226	0.00182536	0.00119346	5
CC	GO:0044216	other organism cell	5/142	77/19717	0.000235226	0.00182536	0.00119346	5
CC	GO:0044217	other organism part	5/142	77/19717	0.000235226	0.00182536	0.00119346	5
CC	GO:0000792	heterochromatin	5/142	78/19717	0.000249896	0.00190117	0.00124303	5
CC	GO:1902562	H4 histone acetyltransferase complex	4/142	43/19717	0.00025586	0.00190911	0.00124823	4
CC	GO:0030669	clathrin-coated endocytic vesicle membrane	4/142	44/19717	0.000279882	0.00204895	0.00133966	4
CC	GO:0019898	extrinsic component of membrane	9/142	295/19717	0.000292631	0.00210261	0.00137474	9
CC	GO:0035267	NuA4 histone acetyltransferase complex	3/142	20/19717	0.000381099	0.00264047	0.00172641	3
CC	GO:0043189	H4/H2A histone acetyltransferase complex	3/142	20/19717	0.000381099	0.00264047	0.00172641	3
CC	GO:0071013	catalytic step 2 spliceosome	5/142	87/19717	0.000415325	0.00282713	0.00184845	5
CC	GO:1902554	serine/threonine protein kinase complex	5/142	88/19717	0.000437822	0.00292888	0.00191497	5
CC	GO:0005684	U2-type spliceosomal complex	5/142	90/19717	0.00048556	0.00319317	0.00208778	5
CC	GO:0101031	chaperone complex	3/142	22/19717	0.000509417	0.00329423	0.00215385	3
CC	GO:0061695	transferase complex, transferring phosphorus-containing groups	8/142	259/19717	0.000587312	0.00373569	0.00244249	8
CC	GO:0035861	site of double-strand break	4/142	58/19717	0.000809183	0.00505989	0.00330828	4
CC	GO:1904949	ATPase complex	5/142	101/19717	0.00082158	0.00505989	0.00330828	5
CC	GO:0005766	primary lysosome	6/142	155/19717	0.000910606	0.00543562	0.00355394	6
CC	GO:0042582	azurophil granule	6/142	155/19717	0.000910606	0.00543562	0.00355394	6
CC	GO:0101003	ficolin-1-rich granule membrane	4/142	61/19717	0.000978856	0.00575448	0.00376243	4
CC	GO:0031461	cullin-RING ubiquitin ligase complex	6/142	158/19717	0.00100573	0.0058242	0.00380801	6
CC	GO:0045334	clathrin-coated endocytic vesicle	4/142	63/19717	0.00110497	0.00630482	0.00412225	4
CC	GO:1902911	protein kinase complex	5/142	109/19717	0.00115748	0.00645728	0.00422193	5
CC	GO:1990752	microtubule end	3/142	29/19717	0.00116497	0.00645728	0.00422193	3
CC	GO:0005881	cytoplasmic microtubule	4/142	69/19717	0.00155118	0.00847686	0.00554239	4
CC	GO:0090734	site of DNA damage	4/142	73/19717	0.00191017	0.0102937	0.00673029	4
CC	GO:0044445	cytosolic part	7/142	247/19717	0.00211143	0.0112224	0.00733748	7
CC	GO:0005916	fascia adherens	2/142	10/19717	0.00223154	0.011462	0.00749418	2
CC	GO:0005681	spliceosomal complex	6/142	185/19717	0.00224514	0.011462	0.00749418	6
CC	GO:0101002	ficolin-1-rich granule	6/142	185/19717	0.00224514	0.011462	0.00749418	6
CC	GO:0005885	Arp2/3 protein complex	2/142	11/19717	0.00271459	0.0136787	0.00894348	2
CC	GO:0071564	npBAF complex	2/142	12/19717	0.00324216	0.0161277	0.0105447	2
CC	GO:0000123	histone acetyltransferase complex	4/142	85/19717	0.0033253	0.0163318	0.0106782	4
CC	GO:0000974	Prp19 complex	2/142	13/19717	0.00381361	0.0182677	0.0119439	2
CC	GO:0016580	Sin3 complex	2/142	13/19717	0.00381361	0.0182677	0.0119439	2
CC	GO:0005643	nuclear pore	4/142	89/19717	0.0039223	0.0185592	0.0121345	4
CC	GO:0005765	lysosomal membrane	8/142	354/19717	0.00417459	0.0193833	0.0126733	8
CC	GO:0098852	lytic vacuole membrane	8/142	355/19717	0.00424545	0.0193833	0.0126733	8
CC	GO:0031234	extrinsic component of cytoplasmic side of plasma membrane	4/142	91/19717	0.00424635	0.0193833	0.0126733	4
CC	GO:0031519	PcG protein complex	3/142	47/19717	0.00470412	0.021217	0.0138722	3
CC	GO:0031248	protein acetyltransferase complex	4/142	95/19717	0.00494772	0.021217	0.0138722	4
CC	GO:1902493	acetyltransferase complex	4/142	95/19717	0.00494772	0.021217	0.0138722	4
CC	GO:0016581	NuRD complex	2/142	15/19717	0.00508552	0.021217	0.0138722	2
CC	GO:0031011	Ino80 complex	2/142	15/19717	0.00508552	0.021217	0.0138722	2
CC	GO:0033202	DNA helicase complex	2/142	15/19717	0.00508552	0.021217	0.0138722	2
CC	GO:0035102	PRC1 complex	2/142	15/19717	0.00508552	0.021217	0.0138722	2
CC	GO:0090545	CHD-type complex	2/142	15/19717	0.00508552	0.021217	0.0138722	2
CC	GO:0070822	Sin3-type complex	2/142	16/19717	0.00578471	0.0233799	0.0152864	2
CC	GO:0071004	U2-type prespliceosome	2/142	16/19717	0.00578471	0.0233799	0.0152864	2
CC	GO:0071010	prespliceosome	2/142	16/19717	0.00578471	0.0233799	0.0152864	2
CC	GO:0000781	chromosome, telomeric region	5/142	161/19717	0.00623548	0.0249419	0.0163077	5
CC	GO:0019897	extrinsic component of plasma membrane	5/142	165/19717	0.0069018	0.0273255	0.0178661	5
CC	GO:0030666	endocytic vesicle membrane	5/142	167/19717	0.00725298	0.0284258	0.0185855	5
CC	GO:0016514	SWI/SNF complex	2/142	19/19717	0.00812767	0.0313365	0.0204886	2
CC	GO:0016607	nuclear speck	8/142	397/19717	0.00815718	0.0313365	0.0204886	8
CC	GO:0000118	histone deacetylase complex	3/142	58/19717	0.00845233	0.0318398	0.0208177	3
CC	GO:0035577	azurophil granule membrane	3/142	58/19717	0.00845233	0.0318398	0.0208177	3
CC	GO:0005721	pericentric heterochromatin	2/142	20/19717	0.0089884	0.0331768	0.0216918	2
CC	GO:0035371	microtubule plus-end	2/142	20/19717	0.0089884	0.0331768	0.0216918	2
CC	GO:0034708	methyltransferase complex	4/142	113/19717	0.00906376	0.0331768	0.0216918	4
CC	GO:0098562	cytoplasmic side of membrane	5/142	178/19717	0.00940993	0.034122	0.0223098	5
CC	GO:0030665	clathrin-coated vesicle membrane	4/142	115/19717	0.00962566	0.0345811	0.02261	4
CC	GO:0005697	telomerase holoenzyme complex	2/142	21/19717	0.00988799	0.0349726	0.022866	2
CC	GO:0030863	cortical cytoskeleton	4/142	116/19717	0.00991491	0.0349726	0.022866	4
CC	GO:0005774	vacuolar membrane	8/142	412/19717	0.0100655	0.035184	0.0230042	8
CC	GO:0030662	coated vesicle membrane	5/142	182/19717	0.0102933	0.0356588	0.0233146	5
CC	GO:0032155	cell division site part	3/142	63/19717	0.0105986	0.0363917	0.0237938	3
CC	GO:0030136	clathrin-coated vesicle	5/142	188/19717	0.0117224	0.0398168	0.0260333	5
CC	GO:0030687	preribosome, large subunit precursor	2/142	23/19717	0.0118014	0.0398168	0.0260333	2
CC	GO:0000784	nuclear chromosome, telomeric region	4/142	125/19717	0.0127743	0.0427278	0.0279365	4
CC	GO:0032153	cell division site	3/142	68/19717	0.0130328	0.0432198	0.0282582	3
CC	GO:0097346	INO80-type complex	2/142	25/19717	0.0138632	0.0455839	0.0298039	2
CC	GO:0005657	replication fork	3/142	70/19717	0.0140883	0.0459351	0.0300335	3
CC	GO:0044291	cell-cell contact zone	3/142	71/19717	0.0146338	0.047316	0.0309364	3
CC	GO:0005942	phosphatidylinositol 3-kinase complex	2/142	27/19717	0.0160687	0.0511037	0.0334129	2
CC	GO:0097431	mitotic spindle pole	2/142	27/19717	0.0160687	0.0511037	0.0334129	2
CC	GO:0090543	Flemming body	2/142	28/19717	0.017224	0.0543326	0.035524	2
CC	GO:0030135	coated vesicle	6/142	289/19717	0.018399	0.0562556	0.0367813	6
CC	GO:0044665	MLL1/2 complex	2/142	29/19717	0.0184135	0.0562556	0.0367813	2
CC	GO:0071339	MLL1 complex	2/142	29/19717	0.0184135	0.0562556	0.0367813	2
CC	GO:0090568	nuclear transcriptional repressor complex	2/142	29/19717	0.0184135	0.0562556	0.0367813	2
CC	GO:0002102	podosome	2/142	30/19717	0.0196368	0.0590627	0.0386167	2
CC	GO:0071007	U2-type catalytic step 2 spliceosome	2/142	30/19717	0.0196368	0.0590627	0.0386167	2
CC	GO:0005901	caveola	3/142	80/19717	0.0200787	0.0599271	0.0391819	3
CC	GO:0030139	endocytic vesicle	6/142	303/19717	0.0226029	0.0669459	0.0437709	6
CC	GO:0035097	histone methyltransferase complex	3/142	86/19717	0.0242477	0.0712736	0.0466005	3
CC	GO:0009898	cytoplasmic side of plasma membrane	4/142	154/19717	0.0253574	0.0739749	0.0483666	4
CC	GO:0005720	nuclear heterochromatin	2/142	35/19717	0.0262404	0.0759796	0.0496774	2
CC	GO:0030864	cortical actin cytoskeleton	3/142	90/19717	0.0272671	0.0779317	0.0509537	3
CC	GO:0043292	contractile fiber	5/142	234/19717	0.0273163	0.0779317	0.0509537	5
CC	GO:0008180	COP9 signalosome	2/142	36/19717	0.0276549	0.0783218	0.0512088	2
CC	GO:0035578	azurophil granule lumen	3/142	91/19717	0.0280519	0.0788706	0.0515676	3
CC	GO:0000791	euchromatin	2/142	38/19717	0.0305735	0.0853419	0.0557987	2
CC	GO:0000795	synaptonemal complex	2/142	40/19717	0.0336085	0.0924828	0.0604676	2
CC	GO:0099086	synaptonemal structure	2/142	40/19717	0.0336085	0.0924828	0.0604676	2
CC	GO:0043596	nuclear replication fork	2/142	41/19717	0.0351683	0.0960937	0.0628285	2
CC	GO:0005775	vacuolar lumen	4/142	172/19717	0.0359387	0.0975119	0.0637557	4
CC	GO:0044853	plasma membrane raft	3/142	109/19717	0.0442005	0.118317	0.0773588	3
CC	GO:0044448	cell cortex part	4/142	184/19717	0.0442165	0.118317	0.0773588	4
CC	GO:0005884	actin filament	3/142	111/19717	0.0462272	0.12285	0.0803226	3
CC	GO:0030660	Golgi-associated vesicle membrane	3/142	114/19717	0.0493521	0.130263	0.085169	3
MF	GO:0015631	tubulin binding	14/141	336/17697	4.97e-07	0.000156136	0.000126144	14
MF	GO:0019864	IgG binding	4/141	11/17697	1.22e-06	0.000191569	0.000154771	4
MF	GO:0003777	microtubule motor activity	7/141	84/17697	4.77e-06	0.000498905	0.000403071	7
MF	GO:0035173	histone kinase activity	4/141	17/17697	8.48e-06	0.000665579	0.000537729	4
MF	GO:0061631	ubiquitin conjugating enzyme activity	5/141	38/17697	1.21e-05	0.000762823	0.000616294	5
MF	GO:0061650	ubiquitin-like protein conjugating enzyme activity	5/141	40/17697	1.57e-05	0.000773909	0.00062525	5
MF	GO:0005200	structural constituent of cytoskeleton	7/141	102/17697	1.73e-05	0.000773909	0.00062525	7
MF	GO:0008017	microtubule binding	10/141	246/17697	2.82e-05	0.00100716	0.000813693	10
MF	GO:0042393	histone binding	9/141	197/17697	2.89e-05	0.00100716	0.000813693	9
MF	GO:0019865	immunoglobulin binding	4/141	24/17697	3.62e-05	0.00113822	0.000919583	4
MF	GO:0031491	nucleosome binding	6/141	85/17697	6e-05	0.00171203	0.00138317	6
MF	GO:0017056	structural constituent of nuclear pore	4/141	28/17697	6.81e-05	0.00178302	0.00144052	4
MF	GO:0003774	motor activity	7/141	136/17697	0.000108933	0.00263116	0.00212574	7
MF	GO:0051010	microtubule plus-end binding	3/141	17/17697	0.000310211	0.00695759	0.00562112	3
MF	GO:0031492	nucleosomal DNA binding	4/141	55/17697	0.00096104	0.0200905	0.0162313	4
MF	GO:0016887	ATPase activity	10/141	384/17697	0.00102372	0.0200905	0.0162313	10
MF	GO:0008574	ATP-dependent microtubule motor activity, plus-end-directed	3/141	26/17697	0.00112548	0.0207882	0.016795	3
MF	GO:0044389	ubiquitin-like protein ligase binding	8/141	308/17697	0.00330181	0.0534732	0.0432016	8
MF	GO:0004523	RNA-DNA hybrid ribonuclease activity	2/141	11/17697	0.00330722	0.0534732	0.0432016	2
MF	GO:0048487	beta-tubulin binding	3/141	38/17697	0.00340594	0.0534732	0.0432016	3
MF	GO:0051082	unfolded protein binding	5/141	131/17697	0.00398969	0.0596554	0.0481963	5
MF	GO:0034450	ubiquitin-ubiquitin ligase activity	2/141	13/17697	0.00464153	0.0662473	0.0535219	2
MF	GO:0045296	cadherin binding	8/141	331/17697	0.00508018	0.0675704	0.0545909	8
MF	GO:1990939	ATP-dependent microtubule motor activity	3/141	44/17697	0.00516462	0.0675704	0.0545909	3
MF	GO:0048156	tau protein binding	3/141	45/17697	0.00550163	0.0680514	0.0549795	3
MF	GO:0004715	non-membrane spanning protein tyrosine kinase activity	3/141	46/17697	0.00585155	0.0680514	0.0549795	3
MF	GO:0005048	signal sequence binding	3/141	46/17697	0.00585155	0.0680514	0.0549795	3
MF	GO:0016538	cyclin-dependent protein serine/threonine kinase regulator activity	3/141	49/17697	0.00698009	0.0757991	0.061239	3
MF	GO:0016888	endodeoxyribonuclease activity, producing 5'-phosphomonoesters	2/141	16/17697	0.00703004	0.0757991	0.061239	2
MF	GO:0140097	catalytic activity, acting on DNA	6/141	213/17697	0.00724196	0.0757991	0.061239	6
MF	GO:0003779	actin binding	9/141	431/17697	0.0076993	0.0771357	0.0623188	9
MF	GO:0008409	5'-3' exonuclease activity	2/141	17/17697	0.00792602	0.0771357	0.0623188	2
MF	GO:0000980	RNA polymerase II distal enhancer sequence-specific DNA binding	4/141	99/17697	0.00810661	0.0771357	0.0623188	4
MF	GO:0004386	helicase activity	5/141	163/17697	0.00988194	0.0912626	0.0737321	5
MF	GO:0042288	MHC class I protein binding	2/141	20/17697	0.0109018	0.0978045	0.0790173	2
MF	GO:0004842	ubiquitin-protein transferase activity	8/141	382/17697	0.0115636	0.100861	0.0814864	8
MF	GO:0051428	peptide hormone receptor binding	2/141	21/17697	0.0119869	0.101727	0.0821864	2
MF	GO:0070034	telomerase RNA binding	2/141	22/17697	0.0131174	0.108391	0.0875704	2
MF	GO:0016895	exodeoxyribonuclease activity, producing 5'-phosphomonoesters	2/141	23/17697	0.0142924	0.113713	0.0918703	2
MF	GO:0001158	enhancer sequence-specific DNA binding	4/141	119/17697	0.0151482	0.113713	0.0918703	4
MF	GO:0031490	chromatin DNA binding	4/141	119/17697	0.0151482	0.113713	0.0918703	4
MF	GO:0003924	GTPase activity	7/141	324/17697	0.0152101	0.113713	0.0918703	7
MF	GO:0019787	ubiquitin-like protein transferase activity	8/141	407/17697	0.0163744	0.117037	0.0945554	8
MF	GO:0004529	exodeoxyribonuclease activity	2/141	25/17697	0.0167728	0.117037	0.0945554	2
MF	GO:0008139	nuclear localization sequence binding	2/141	25/17697	0.0167728	0.117037	0.0945554	2
MF	GO:0050839	cell adhesion molecule binding	9/141	499/17697	0.0185666	0.126737	0.102392	9
MF	GO:0004407	histone deacetylase activity	2/141	28/17697	0.0208084	0.133606	0.107942	2
MF	GO:0051015	actin filament binding	5/141	198/17697	0.0212381	0.133606	0.107942	5
MF	GO:0001618	virus receptor activity	3/141	74/17697	0.0212749	0.133606	0.107942	3
MF	GO:0104005	hijacked molecular function	3/141	74/17697	0.0212749	0.133606	0.107942	3
MF	GO:0035326	enhancer binding	4/141	133/17697	0.0218396	0.134263	0.108472	4
MF	GO:0033558	protein deacetylase activity	2/141	29/17697	0.0222346	0.134263	0.108472	2
MF	GO:0043548	phosphatidylinositol 3-kinase binding	2/141	30/17697	0.0237001	0.140412	0.113441	2
MF	GO:0019207	kinase regulator activity	5/141	207/17697	0.0251369	0.143894	0.116253	5
MF	GO:0140142	nucleocytoplasmic carrier activity	2/141	31/17697	0.0252043	0.143894	0.116253	2
MF	GO:0003678	DNA helicase activity	3/141	81/17697	0.0269052	0.150861	0.121883	3
MF	GO:0097718	disordered domain specific binding	2/141	33/17697	0.0283256	0.155766	0.125845	2
MF	GO:0031625	ubiquitin protein ligase binding	6/141	290/17697	0.0287721	0.155766	0.125845	6
MF	GO:0016891	endoribonuclease activity, producing 5'-phosphomonoesters	2/141	34/17697	0.0299414	0.158781	0.128281	2
MF	GO:0005525	GTP binding	7/141	374/17697	0.0303404	0.158781	0.128281	7
MF	GO:0032550	purine ribonucleoside binding	7/141	378/17697	0.0318746	0.164076	0.132559	7
MF	GO:0001883	purine nucleoside binding	7/141	381/17697	0.033059	0.16677	0.134735	7
MF	GO:0032549	ribonucleoside binding	7/141	382/17697	0.0334602	0.16677	0.134735	7
MF	GO:0043014	alpha-tubulin binding	2/141	37/17697	0.0350014	0.171725	0.138739	2
MF	GO:0001882	nucleoside binding	7/141	389/17697	0.0363604	0.175649	0.141909	7
MF	GO:0019001	guanyl nucleotide binding	7/141	394/17697	0.0385311	0.180578	0.145891	7
MF	GO:0032561	guanyl ribonucleotide binding	7/141	394/17697	0.0385311	0.180578	0.145891	7
MF	GO:0001784	phosphotyrosine residue binding	2/141	40/17697	0.0403664	0.183696	0.14841	2
MF	GO:0042287	MHC protein binding	2/141	40/17697	0.0403664	0.183696	0.14841	2
MF	GO:0004520	endodeoxyribonuclease activity	2/141	41/17697	0.0422195	0.189385	0.153006	2
MF	GO:0015026	coreceptor activity	2/141	44/17697	0.0479649	0.206738	0.167026	2
MF	GO:0019213	deacetylase activity	2/141	44/17697	0.0479649	0.206738	0.167026	2
MF	GO:0051087	chaperone binding	3/141	102/17697	0.0480634	0.206738	0.167026	3
