# Supplementary material for: Comprehensive Analysis of HOX Family Members as Novel Diagnostic and Prognostic Markers for Hepatocellular Carcinoma
Source: J Oncol. 2022 Feb 23;2022:5758601. doi: 10.1155/2022/5758601 (PMC8890896; doi:10.1155/2022/5758601)
Supplement: Supplementary Materials — Figure S1: genomic organization of human HOX genes. Figure S2: Pearson's correlation between the methylation and expression of HOX genes in TCGA-LIHC. Table S1: results of differential expression analysis of HOX genes. Table S2: results of the GO analysis. Table S3: results of the KEGG analysis. Table S4: Pearson's correlation between HOX genes expression and IC50 of anticancer drugs in NCI-60 cell lines. [file 5758601.f1.zip › Supplementary Materials/Table S3 Results of the KEGG analysis.xls]

## Sheet: Sheet1
Table S3 Results of the KEGG analysis
ID	Description	GeneRatio	BgRatio	pvalue	p.adjust	qvalue	Count
hsa04110	Cell cycle	10/87	124/8105	7.22e-07	0.000142247	0.000113251	10
hsa05130	Pathogenic Escherichia coli infection	11/87	197/8105	7.38e-06	0.000416274	0.000331417	11
hsa04380	Osteoclast differentiation	9/87	128/8105	8.37e-06	0.000416274	0.000331417	9
hsa04666	Fc gamma R-mediated phagocytosis	8/87	97/8105	8.45e-06	0.000416274	0.000331417	8
hsa05100	Bacterial invasion of epithelial cells	7/87	77/8105	1.68e-05	0.000568382	0.000452519	7
hsa04120	Ubiquitin mediated proteolysis	9/87	140/8105	1.73e-05	0.000568382	0.000452519	9
hsa04145	Phagosome	9/87	152/8105	3.34e-05	0.000939381	0.00074789	9
hsa04540	Gap junction	7/87	88/8105	4.04e-05	0.000995457	0.000792536	7
hsa05132	Salmonella infection	11/87	249/8105	6.55e-05	0.00139521	0.0011108	11
hsa05150	Staphylococcus aureus infection	7/87	96/8105	7.08e-05	0.00139521	0.0011108	7
hsa04914	Progesterone-mediated oocyte maturation	7/87	100/8105	9.19e-05	0.00164551	0.00131008	7
hsa03013	RNA transport	9/87	186/8105	0.000159641	0.00262077	0.00208653	9
hsa03040	Spliceosome	8/87	150/8105	0.000193888	0.00293815	0.00233922	8
hsa04114	Oocyte meiosis	7/87	129/8105	0.000446537	0.00628342	0.00500256	7
hsa05322	Systemic lupus erythematosus	7/87	136/8105	0.0006138	0.00806124	0.00641798	7
hsa05140	Leishmaniasis	5/87	77/8105	0.00136713	0.0168328	0.0134014	5
hsa05205	Proteoglycans in cancer	8/87	205/8105	0.00154096	0.0178571	0.0142169	8
hsa05014	Amyotrophic lateral sclerosis	11/87	364/8105	0.001678	0.0183648	0.0146212	11
hsa05170	Human immunodeficiency virus 1 infection	8/87	212/8105	0.00190584	0.0197605	0.0157324	8
hsa04530	Tight junction	7/87	169/8105	0.00217986	0.0214716	0.0170947	7
hsa05164	Influenza A	7/87	172/8105	0.0024081	0.0225902	0.0179853	7
hsa04210	Apoptosis	6/87	136/8105	0.00331869	0.0294756	0.0234671	6
hsa05135	Yersinia infection	6/87	137/8105	0.00344131	0.0294756	0.0234671	6
hsa05416	Viral myocarditis	4/87	60/8105	0.00382269	0.0310661	0.0247334	4
hsa03015	mRNA surveillance pathway	5/87	98/8105	0.0039424	0.0310661	0.0247334	5
hsa04613	Neutrophil extracellular trap formation	7/87	190/8105	0.00418964	0.0317446	0.0252736	7
hsa05131	Shigellosis	8/87	246/8105	0.00475376	0.0346848	0.0276144	8
hsa04144	Endocytosis	8/87	252/8105	0.00548792	0.038567	0.0307052	8
hsa05221	Acute myeloid leukemia	4/87	67/8105	0.00567737	0.038567	0.0307052	4
hsa04520	Adherens junction	4/87	71/8105	0.00696786	0.0456993	0.0363836	4
hsa04725	Cholinergic synapse	5/87	113/8105	0.00719126	0.0456993	0.0363836	5
hsa04670	Leukocyte transendothelial migration	5/87	114/8105	0.00745883	0.0459184	0.0365581	5
hsa05020	Prion disease	8/87	273/8105	0.00875824	0.0522841	0.0416261	8
hsa04611	Platelet activation	5/87	124/8105	0.0105275	0.0609973	0.0485632	5
hsa04610	Complement and coagulation cascades	4/87	85/8105	0.0129698	0.0730015	0.0581203	4
hsa04062	Chemokine signaling pathway	6/87	192/8105	0.0169016	0.0896738	0.0713941	6
hsa05202	Transcriptional misregulation in cancer	6/87	192/8105	0.0169016	0.0896738	0.0713941	6
hsa05167	Kaposi sarcoma-associated herpesvirus infection	6/87	193/8105	0.0172975	0.0896738	0.0713941	6
hsa04810	Regulation of actin cytoskeleton	6/87	218/8105	0.029375	0.147504	0.117436	6
hsa05166	Human T-cell leukemia virus 1 infection	6/87	219/8105	0.02995	0.147504	0.117436	6
hsa05145	Toxoplasmosis	4/87	112/8105	0.0320436	0.153965	0.12258	4
hsa04935	Growth hormone synthesis, secretion and action	4/87	119/8105	0.0387464	0.179009	0.142519	4
hsa04917	Prolactin signaling pathway	3/87	70/8105	0.0390731	0.179009	0.142519	3
hsa04115	p53 signaling pathway	3/87	73/8105	0.0433996	0.19203	0.152885	3
hsa05152	Tuberculosis	5/87	180/8105	0.0438646	0.19203	0.152885	5
hsa05016	Huntington disease	7/87	306/8105	0.0456319	0.195424	0.155587	7
hsa03410	Base excision repair	2/87	33/8105	0.0485131	0.200763	0.159838	2
hsa04926	Relaxin signaling pathway	4/87	129/8105	0.0496173	0.200763	0.159838	4
