# Supplementary material for: Comprehensive Analysis of HOX Family Members as Novel Diagnostic and Prognostic Markers for Hepatocellular Carcinoma
Source: J Oncol. 2022 Feb 23;2022:5758601. doi: 10.1155/2022/5758601 (PMC8890896; doi:10.1155/2022/5758601)
Supplement: Supplementary Materials — Figure S1: genomic organization of human HOX genes. Figure S2: Pearson's correlation between the methylation and expression of HOX genes in TCGA-LIHC. Table S1: results of differential expression analysis of HOX genes. Table S2: results of the GO analysis. Table S3: results of the KEGG analysis. Table S4: Pearson's correlation between HOX genes expression and IC50 of anticancer drugs in NCI-60 cell lines. [file 5758601.f1.zip › Supplementary Materials/Table S4 Pearson's correlation between HOX genes expression and IC50 of anticancer drugs in NCI-60 cell lines..xls]

## Sheet: Sheet1
Table S4 Pearson's correlation between HOX genes expression and IC50 of anticancer drugs in NCI-60 cell lines.
Gene	Drug	cor	pvalue
HOXA9	Palbociclib	0.461476	0.000206304
HOXC9	Eribulin mesilate	-0.460048	0.00021713
HOXA13	LOXO-101	0.457669	0.000236333
HOXB8	Bosutinib	0.428771	0.000630623
HOXA3	Irofulven	0.424287	0.000728784
HOXA3	Arsenic trioxide	-0.421729	0.00079077
HOXA3	TYROTHRICIN	-0.409234	0.00116762
HOXC8	Eribulin mesilate	-0.408802	0.00118312
HOXB9	Depsipeptide	-0.40605	0.00128646
HOXA3	VINORELBINE	-0.402104	0.00144878
HOXB9	Pipamperone	-0.400275	0.00153006
HOXD13	Vemurafenib	0.399994	0.00154295
HOXB8	Pipamperone	-0.39113	0.00200118
HOXB9	TYROTHRICIN	-0.385075	0.00238055
HOXC6	Eribulin mesilate	-0.384265	0.00243589
HOXC11	Fulvestrant	0.383535	0.0024867
HOXD11	6-THIOGUANINE	-0.381911	0.00260325
HOXC11	pralatrexate	-0.38102	0.00266926
HOXC9	Sonidegib	0.377283	0.00296245
HOXD11	6-MERCAPTOPURINE	-0.376916	0.00299267
HOXA6	Arsenic trioxide	-0.37485	0.0031684
HOXA10	TYROTHRICIN	-0.371827	0.00344194
HOXC11	Eribulin mesilate	-0.370784	0.00354098
HOXB8	TYROTHRICIN	-0.36968	0.0036487
HOXD4	Carfilzomib	-0.368072	0.0038107
HOXA9	TYROTHRICIN	-0.368062	0.00381172
HOXD10	JNJ-42756493	0.367295	0.00389124
HOXD11	6-Thioguanine	-0.366329	0.00399345
HOXD11	Allopurinol	-0.364135	0.00423444
HOXB8	Neratinib	0.362401	0.00443389
HOXD4	TYROTHRICIN	-0.360959	0.00460609
HOXD13	Dabrafenib	0.358828	0.00487134
HOXA9	Sunitinib	0.358296	0.0049396
HOXD10	IPI-145	0.357939	0.00498585
HOXD4	Paclitaxel	-0.357238	0.00507783
HOXA3	Sonidegib	0.357117	0.00509395
HOXD10	6-MERCAPTOPURINE	-0.356837	0.00513113
HOXA3	Midostaurin	0.35602	0.00524125
HOXC8	Vinblastine	-0.355032	0.00537717
HOXA11	Palbociclib	0.354953	0.00538818
HOXD10	Gemcitabine	0.354937	0.00539049
HOXA3	Paclitaxel	-0.353817	0.00554865
HOXC13	Fulvestrant	0.352975	0.00567014
HOXD8	6-Thioguanine	-0.350885	0.0059821
HOXA3	Bleomycin	0.350785	0.0059975
HOXA3	Dasatinib	0.349594	0.00618224
HOXD10	DACARBAZINE	-0.349511	0.00619531
HOXD11	Gemcitabine	0.348936	0.00628657
HOXA3	PENTOSTATIN	0.348132	0.00641607
HOXD11	DACARBAZINE	-0.346847	0.00662783
HOXB9	Paclitaxel	-0.344386	0.00705042
HOXB9	Bosutinib	0.342464	0.00739673
HOXD10	Lenvatinib	0.342302	0.00742668
HOXC10	Palbociclib	-0.341206	0.00763139
HOXA7	Arsenic trioxide	-0.339818	0.00789788
HOXD3	Bisacodyl, active ingredient of Viraplex	-0.337227	0.00841686
HOXC8	Vincristine	-0.336871	0.00849063
HOXC11	Acetalax	0.336786	0.00850826
HOXD1	LOXO-101	0.335544	0.00876977
HOXA13	Sunitinib	0.334765	0.00893758
HOXA3	Pipamperone	-0.334609	0.00897148
HOXC6	Palbociclib	-0.334558	0.00898258
HOXD11	Lenvatinib	0.334261	0.00904752
HOXD13	umbralisib	-0.333113	0.00930232
HOXD10	Abiraterone	0.333042	0.00931819
HOXC10	brigatinib	-0.333038	0.00931902
HOXC11	Vinblastine	-0.333027	0.00932159
HOXA3	Vinorelbine	-0.332592	0.00941988
HOXC9	brigatinib	-0.33218	0.00951393
HOXA10	Palbociclib	0.331385	0.00969755
HOXD3	Acetalax	-0.32966	0.0101067
HOXD4	Dexrazoxane	-0.329082	0.0102469
HOXB8	Estramustine	-0.328371	0.0104219
HOXB9	Actinomycin D	-0.32819	0.010467
HOXA3	Fulvestrant	-0.328073	0.0104961
HOXD8	Bisacodyl, active ingredient of Viraplex	-0.327321	0.0106852
HOXA3	Raloxifene	-0.327189	0.0107186
HOXC13	Dasatinib	-0.32619	0.0109752
HOXD4	Dabrafenib	0.326112	0.0109953
HOXD8	umbralisib	-0.324836	0.011331
HOXD13	Encorafenib	0.323433	0.0117104
HOXD13	ETHINYL ESTRADIOL	0.322291	0.0120274
HOXD4	Vemurafenib	0.322073	0.0120887
HOXD11	JNJ-42756493	0.321805	0.0121643
HOXD10	Bleomycin	0.321547	0.0122377
HOXC13	DACARBAZINE	-0.321525	0.012244
HOXA3	Carfilzomib	-0.32145	0.0122652
HOXA6	Sunitinib	0.32125	0.0123225
HOXC11	Bisacodyl, active ingredient of Viraplex	0.319714	0.0127695
HOXA3	Vinblastine	-0.319494	0.0128346
HOXB9	Pemetrexed	0.319393	0.0128648
HOXB9	Dasatinib	0.319114	0.012948
HOXB9	pralatrexate	0.318707	0.0130701
HOXC13	Ponatinib	-0.317316	0.0134954
HOXD12	Valrubicin	0.316747	0.0136727
HOXD10	Allopurinol	-0.316731	0.0136775
HOXA3	Erlotinib	0.316573	0.0137272
HOXB9	Eribulin mesilate	-0.31533	0.014123
HOXA3	Eribulin mesilate	-0.315024	0.0142219
HOXB9	Epirubicin	-0.315003	0.0142287
HOXD12	Oxaliplatin	0.31491	0.0142588
HOXC9	LEE-011	-0.314405	0.0144239
HOXD12	Teniposide	0.313749	0.0146404
HOXD3	6-Thioguanine	-0.313345	0.0147752
HOXA9	LY-2835219	0.313134	0.0148462
HOXA3	STREPTOZOCIN	0.312465	0.0150726
HOXC9	Topotecan	0.312102	0.015197
HOXC10	Gemcitabine	0.311836	0.0152885
HOXD10	6-THIOGUANINE	-0.311834	0.0152891
HOXD8	LEE-011	-0.311689	0.015339
HOXD10	Idelalisib	0.311325	0.0154656
HOXC10	Eribulin mesilate	-0.310989	0.015583
HOXA3	Acetalax	-0.310985	0.0155844
HOXC6	brigatinib	-0.310921	0.0156068
HOXC9	pralatrexate	-0.310522	0.0157474
HOXD4	LEE-011	-0.30796	0.0166768
HOXC13	Topotecan	0.307717	0.0167671
HOXA13	NMS-E628	0.307149	0.0169804
HOXD9	TYROTHRICIN	-0.306507	0.0172242
HOXC9	LDK-378	-0.30589	0.0174614
HOXB9	Vinblastine	-0.305605	0.0175715
HOXC13	brigatinib	-0.305343	0.0176738
HOXD3	TYROTHRICIN	-0.304119	0.0181571
HOXA10	JNJ-42756493	0.303662	0.0183408
HOXD4	LDK-378	-0.302711	0.0187275
HOXA3	Ibrutinib	0.301776	0.0191146
HOXC9	Vinblastine	-0.301744	0.0191276
HOXD3	LDK-378	-0.300889	0.0194879
HOXA9	Midostaurin	0.300685	0.0195745
HOXA7	Midostaurin	0.300572	0.0196227
HOXD11	Mitoxantrone	0.300089	0.0198299
HOXB8	Afatinib	0.29999	0.0198724
HOXD4	Encorafenib	0.299813	0.0199488
HOXC10	Topotecan	0.299111	0.0202547
HOXD4	Docetaxel	-0.298767	0.0204063
HOXC9	Gemcitabine	0.298734	0.020421
HOXC6	Panobinostat	-0.298272	0.0206256
HOXA9	AZACITIDINE	0.297887	0.0207977
HOXD11	Topotecan	0.297204	0.0211062
HOXC9	Bleomycin	0.297196	0.0211098
HOXA3	IPI-145	0.297158	0.0211268
HOXB9	Mithramycin	-0.297146	0.0211326
HOXD8	Carfilzomib	-0.297015	0.0211919
HOXB9	Carfilzomib	-0.29687	0.0212584
HOXD8	6-THIOGUANINE	-0.296544	0.0214077
HOXC8	Crizotinib	-0.296464	0.0214445
HOXD8	Acetalax	-0.294591	0.0223218
HOXD3	umbralisib	-0.294349	0.0224371
HOXD11	Bleomycin	0.294313	0.0224543
HOXD10	Mitoxantrone	0.293747	0.0227264
HOXC9	Docetaxel	-0.293336	0.0229262
HOXA7	6-MERCAPTOPURINE	-0.293163	0.0230103
HOXC13	Mithramycin	0.291572	0.0237993
HOXB8	Erlotinib	0.291103	0.0240359
HOXD11	Selumetinib	-0.29023	0.024482
HOXA10	Arsenic trioxide	-0.289344	0.024942
HOXA3	Bisacodyl, active ingredient of Viraplex	-0.288887	0.0251817
HOXB9	LEE-011	-0.288363	0.0254592
HOXD11	IPI-145	0.287594	0.0258715
HOXC13	Mitomycin	0.286434	0.0265034
HOXD10	MITOXANTRONE	0.286211	0.0266267
HOXD3	6-THIOGUANINE	-0.28593	0.0267825
HOXC9	7-Ethyl-10-hydroxycamptothecin	0.285336	0.0271138
HOXC8	VINORELBINE	-0.285326	0.0271195
HOXA6	LY-2835219	0.284862	0.0273814
HOXA10	LY-2835219	0.284852	0.0273871
HOXA3	Estramustine	-0.284717	0.0274633
HOXC8	Cladribine	0.284152	0.0277854
HOXA3	Mitotane	0.283969	0.0278906
HOXD3	Dexrazoxane	-0.283927	0.0279144
HOXB8	Dacomitinib	0.283297	0.0282787
HOXC11	Vincristine	-0.282671	0.0286449
HOXC8	Estramustine	-0.282503	0.0287437
HOXA6	Carmustine	-0.282085	0.0289905
HOXA6	Imiquimod	0.281852	0.0291296
HOXC8	Depsipeptide	-0.281748	0.0291911
HOXB9	Doxorubicin	-0.281668	0.0292394
HOXB13	Ponatinib	-0.281575	0.0292947
HOXC6	Vinblastine	-0.281449	0.0293701
HOXC10	tfdu	0.281346	0.0294322
HOXD11	Mitomycin	0.281319	0.0294487
HOXD10	Everolimus	0.280962	0.0296641
HOXA6	ARSENIC TRIOXIDE	-0.280791	0.0297673
HOXB9	PENTOSTATIN	0.280711	0.0298163
HOXC5	brigatinib	-0.280554	0.0299116
HOXA9	LEE-011	0.280464	0.0299662
HOXD11	MITOXANTRONE	0.280423	0.0299917
HOXB8	Paclitaxel	-0.280221	0.0301153
HOXD12	Etoposide	0.280178	0.0301413
HOXA11	JNJ-42756493	0.280098	0.0301904
HOXB9	Calusterone	-0.280034	0.0302298
HOXB9	Acetalax	-0.279947	0.0302837
HOXA3	Afatinib	0.279117	0.0307979
HOXD9	Gemcitabine	0.278953	0.0309003
HOXC10	DACARBAZINE	-0.278413	0.0312403
HOXC11	DACARBAZINE	-0.278151	0.0314063
HOXD10	Selumetinib	-0.276989	0.0321513
HOXA3	Vandetanib	0.27671	0.0323317
HOXD9	LDK-378	-0.276638	0.0323787
HOXC8	Raloxifene	-0.276615	0.032394
HOXC5	RAPAMYCIN	-0.276571	0.0324226
HOXA3	LY-2835219	0.275849	0.0328958
HOXA7	Pipamperone	-0.27576	0.0329547
HOXC9	Palbociclib	-0.275513	0.0331181
HOXD10	Topotecan	0.275223	0.0333109
HOXC11	brigatinib	-0.274865	0.0335505
HOXD4	umbralisib	-0.274796	0.0335966
HOXA10	VINORELBINE	-0.274548	0.0337637
HOXD8	Dexrazoxane	-0.274434	0.0338409
HOXA10	Midostaurin	0.274424	0.0338473
HOXB9	Mitotane	0.274315	0.033921
HOXB9	DAUNORUBICIN	-0.274228	0.03398
HOXC8	Carfilzomib	-0.273854	0.0342341
HOXC9	VINORELBINE	-0.273712	0.0343315
HOXC13	TYROTHRICIN	0.27364	0.0343803
HOXB9	Homoharringtonine	-0.273322	0.0345989
HOXB9	Azacitidine	0.272824	0.0349426
HOXB8	Azacitidine	0.272111	0.0354401
HOXA3	Imatinib	-0.271966	0.0355423
HOXA3	Tamoxifen	-0.271617	0.0357887
HOXC9	Paclitaxel	-0.271607	0.0357957
HOXC13	7-Ethyl-10-hydroxycamptothecin	0.271436	0.0359165
HOXC5	Rapamycin	-0.271302	0.0360119
HOXC6	Depsipeptide	-0.271155	0.0361164
HOXB8	LEE-011	-0.271155	0.036117
HOXA9	LOXO-101	0.27096	0.0362558
HOXC9	Cladribine	0.270891	0.0363057
HOXA3	Lomustine	-0.270673	0.036462
HOXC9	tfdu	0.270153	0.0368373
HOXC13	Palbociclib	-0.269842	0.0370632
HOXA11	TYROTHRICIN	-0.269757	0.0371252
HOXD8	Fulvestrant	-0.269239	0.0375046
HOXC8	Vinorelbine	-0.269161	0.0375623
HOXC8	PENTOSTATIN	0.269161	0.0375623
HOXD8	brigatinib	-0.269047	0.0376461
HOXC6	LEE-011	-0.268188	0.0382847
HOXA13	Vandetanib	-0.268028	0.0384042
HOXA13	METHOTREXATE	0.267723	0.0386338
HOXC13	Sunitinib	-0.267615	0.0387153
HOXB8	Panobinostat	-0.267505	0.0387983
HOXB13	METHOTREXATE	0.267235	0.0390035
HOXD9	DACARBAZINE	-0.266854	0.0392938
HOXA7	Nandrolone phenpropionate	0.266804	0.0393321
HOXC5	Eribulin mesilate	-0.266762	0.0393641
HOXD12	Trametinib	-0.266408	0.0396358
HOXA3	Carmustine	-0.266289	0.0397275
HOXC9	Panobinostat	-0.266071	0.0398963
HOXA10	Afatinib	0.266041	0.0399194
HOXC13	tfdu	0.265159	0.0406071
HOXD12	Epirubicin	0.264894	0.0408159
HOXD10	Temsirolimus	0.264522	0.0411108
HOXB8	PENTOSTATIN	0.264356	0.0412421
HOXA3	Dexamethasone Decadron	-0.26342	0.0419926
HOXD9	Bisacodyl, active ingredient of Viraplex	-0.262556	0.0426957
HOXC10	Sunitinib	-0.262031	0.0431271
HOXA10	Pipamperone	-0.262028	0.0431294
HOXC8	Docetaxel	-0.261996	0.043156
HOXC8	Bleomycin	0.261977	0.043172
HOXD8	LDK-378	-0.261601	0.0434838
HOXB8	Ibrutinib	0.260771	0.0441782
HOXB8	Crizotinib	-0.260641	0.0442872
HOXB8	Dasatinib	0.260581	0.0443382
HOXD10	6-Thioguanine	-0.260394	0.0444963
HOXA7	6-Mercaptopurine	-0.260185	0.0446741
HOXA6	DACARBAZINE	-0.259966	0.0448603
HOXC9	Pazopanib	0.25994	0.0448823
HOXD4	brigatinib	-0.259868	0.0449438
HOXB8	ABT-199	-0.25963	0.0451476
HOXB8	tepotinib	-0.257826	0.0467164
HOXC8	Homoharringtonine	-0.257671	0.0468533
HOXC9	Lenvatinib	0.257648	0.0468734
HOXA10	Paclitaxel	-0.257431	0.0470652
HOXA6	LOXO-101	0.256746	0.0476764
HOXC8	Paclitaxel	-0.256523	0.0478764
HOXB8	Depsipeptide	-0.256373	0.0480115
HOXD12	Idarubicin	0.256246	0.048126
HOXC8	Topotecan	0.256117	0.048243
HOXC6	Nelarabine	-0.255575	0.0487355
HOXC9	Zoledronate	0.255484	0.048819
HOXC9	Crizotinib	-0.255446	0.0488532
HOXB13	pralatrexate	0.254409	0.0498096
HOXD12	Doxorubicin	0.254286	0.0499237
